# Supplementary material for: Genome-Wide Identification and Characterization of the Soybean DEAD-Box Gene Family and Expression Response to Rhizobia
Source: Int J Mol Sci. 2022 Jan 20;23(3):1120. doi: 10.3390/ijms23031120 (PMC8835661; doi:10.3390/ijms23031120)
Supplement: Supplementary file 1 [file ijms-23-01120-s001.zip]

Archive with 9 entries (9 files):
- FigureS1.tif
- FigureS2.tif
- FigureS3.tif
- FigureS4.tif
- Table S1.xlsx
- Table S2.xlsx
- Table S3.xlsx
- Table S4.xlsx
- Table S5.xlsx
