# Supplementary material for: Genome-Wide Identification and Characterization of the Soybean DEAD-Box Gene Family and Expression Response to Rhizobia
Source: Int J Mol Sci. 2022 Jan 20;23(3):1120. doi: 10.3390/ijms23031120 (PMC8835661; doi:10.3390/ijms23031120)
Supplement: Supplementary file 1 [file ijms-23-01120-s001.zip › Table S1.xlsx]

## Sheet: 745698
Table S1. Twelve conserved Mitifs from members of DEAD-box in Glycine max
GeneID	Q	I	Ia	Ib	Ic	II	III	Iv	IVa	V/Va	VI
Glyma.05G041000.2	PTPIQ	AETGSGKT	APTRELA	GG	ATPGRL	DEAD	WSATW	LIFMETK	SIHGDKNQAERDWVLAEFK	IMTATDVAARGLDVKDIKCVI	HRIGRTGR
Glyma.03G220600.1	PTTIQ	AKTGSGKT	APTRELA	GG	ATPGRL	DEAD	FSATM	LVFASKK	ALHGDKDQASRMDILQKFK	VLIATDVAARGLDIKSIKSVV	HRIGRTGR
Glyma.03G236700.1	PTPIQ	AFTGSGKT	CPSRELA	GG	ATPGRL	DEAD	FSATM	LIFCENK	AIHGGKDQEEREYAIAAFK	VLVATDVASKGLDFPDIQHVI	HRIGRTGR
Glyma.02G169600.2	PTPVQ	AQTGSGKT	SPTRELS	GG	ATPGRL	DEAD	FSATF	LVFVETK	SIHGDRTQQERELALRSFK	ILVATDVAARGLDIPRVAHVV	HRIGRTGR
Glyma.08G303000.1	LFPIQ	ARTGTGKT	APTRELA	GG	GTPGRI	DEAD	FSATM	IVFTQTK	ALHGDISQTQREKTLAGFR	VLVATDVASRGLDIPNVDLVI	HRSGRTGR
Glyma.15G026100.1	PSAIQ	AQSGTGKT	APTRELA	GG	GTPGRV	DEAD	FSATM	VIFVNTR	ATHGDMDQNTRDIIMREFR	VLITTDLLARGIDVQQVSLVI	HRIGRSGR
Glyma.01G229400.2	PMPIQ	AKTGSGKT	APTRELV	GG	CTPGRM	DEAD	FSATF	LIFVHSQ	SLHGAKDQTDRESTISDFK	LLVATSIAARGLDVKELELVI	HRVGRTGR
Glyma.18G101600.1	PTPIQ	AITGSGKT	TPTRELA	GG	ATPGRM	DEAD	FSATM	IIFSGTK	ELHGNLTQAQRLEALEQFR	FLVATDVAARGLDIIGVQTVI	HRVGRTAR
Glyma.17G085300.1	PTPIQ	AETGSGKT	APTRELA	GG	ATPGRL	DEAD	WSATW	LIFMETK	SIHGDKNQAERDWVLAEFK	IMTATDVAARGLDVKDIKCVI	HRIGRTGR
Glyma.15G171800.1	PSAIQ	AQSGTGKT	APTRELA	GG	GTPGRV	DEAD	FSATM	VIFVNTR	ATHGDMDQNTRDIIMREFR	VLITTDLLARGIDVQQVSLVI	HRIGRSGR
Glyma.08G303000.2	LFPIQ	ARTGTGKT	APTRELA	GG	GTPGRI	DEAD	FSATM	IVFTQTK	ALHGDISQTQREKTLAGFR	VLVATDVASRGLDIPNVDLVI	HRSGRTGR
Glyma.09G065600.1	PSAIQ	AQSGTGKT	APTRELA	GG	GTPGRV	DEAD	FSATM	VIFVNTR	ATHGDMDQNTRDIIMREFR	VLITTDLLARGIDVQQVSLVI	HRIGRSGR
Glyma.11G012200.1	PMPIQ	AKTGSGKT	APTRELV	GG	CTPGRM	DEAD	FSATF	LIFVHSQ	SLHGAKDQTDRESTISDFK	LLVATSIAARGLDVKELELVI	HRVGRTGR
Glyma.05G005500.2	PTPIQ	AKTGSGKT	SPTRELA	GG	ATPGRL	DEAD	FTATW	IIFCSTK	AIHGDKSQAERDHVLNQFR	VLVATDVAARGLDIKDIRVVV	HRIGRTGR
Glyma.03G236700.2	PTPIQ	AFTGSGKT	CPSRELA	GG	ATPGRL	DEAD	FSATM	LIFCENK	AIHGGKDQEEREYAIAAFK	VLVATDVASKGLDFPDIQHVI	HRIGRTGR
Glyma.16G221700.2	PTPIQ	ARTGSGKT	SPTRDLA	GG	ATPGRL	DEAD	FSATL	LIFVSTK	VCYGDMDQDARKIHVSRFR	LLIVTDVAARGIDIPLLDNVI	HRVGRAAR
Glyma.17G053200.1	PSAIQ	AQSGTGKT	APTRELA	GG	GTPGRV	DEAD	FSATM	VIFVNTR	ATHGDMDQNTRDIIMREFR	VLITTDLLARGIDVQQVSLVI	HRIGRSGR
Glyma.13G168000.1	PTPVQ	AQTGSGKT	SPTRELS	GG	ATPGRL	DEAD	FSATF	LVFVETK	AIHGDKVQMERERALRSFK	ILVATDVASRGLDIPHVAHVI	HRIGRTGR
Glyma.14G033400.1	LFPIQ	ARTGTGKT	APTRELA	GG	GTPGRI	DEAD	FSATM	IVFTQTK	ALHGDISQAQREKTLAGFR	VLVATDVASRGLDIPNVDLVI	HRSGRTGR
Glyma.05G041000.1	PTPIQ	AETGSGKT	APTRELA	GG	ATPGRL	DEAD	WSATW	LIFMETK	SIHGDKNQAERDWVLAEFK	IMTATDVAARGLDVKDIKCVI	HRIGRTGR
Glyma.05G155100.1	PTPVQ	AQTGSGKT	SPTRELS	GG	ATPGRL	DEAD	FSATF	LVFVETK	TIHGDRSQQERELALRSFK	ILVATDVAARGLDIPHVAHVV	HRIGRTGR
Glyma.19G082800.2	PTPIQ	AFTGSGKT	CPSRELA	GG	ATPGRL	DEAD	FSATM	LIFCENK	AIHGGKDQEEREYAIAAFK	VLVATDVASKGLDFPDIQHVI	HRIGRTGR
Glyma.19G217400.1	PTSIQ	AKTGSGKT	APTRELA	GG	ATPGRL	DEAD	FSATM	LVFASKK	ALHGDKDQASRMDILQKFK	VLIATDVAARGLDIKSIKSVV	HRIGRTGR
Glyma.16G221700.1	PTPIQ	ARTGSGKT	SPTRDLA	GG	ATPGRL	DEAD	FSATL	LIFVSTK	VCYGDMDQDARKIHVSRFR	LLIVTDVAARGIDIPLLDNVI	HRVGRAAR
Glyma.13G347900.1	PSAIQ	AQSGTGKT	APTRELA	GG	GTPGRV	DEAD	FSATM	VIFVNTR	ATHGDMDQNTRDIIMREFR	VLITTDLLARGIDVQQVSLVI	HRIGRSGR
Glyma.04G052900.1	PSAIQ	AQSGTGKT	APTRELA	GG	GTPGRV	DEAD	FSATM	VIFVNTR	ATHGDMDQNTRDIIMREFR	VLITTDLLARGIDVQQVSLVI	HRIGRSGR
Glyma.08G193700.1	PTPIQ	AETGSGKT	APTRELA	GG	ATPGRL	DEAD	WSATW	LIFMDTK	SIHGDKSQAERDWVLSEFK	IMTATDVAARGLDVKDVKYVV	HRIGRTGR
Glyma.08G193700.2	PTPIQ	AETGSGKT	APTRELA	GG	ATPGRL	DEAD	WSATW	LIFMDTK	SIHGDKSQAERDWVLSEFK	IMTATDVAARGLDVKDVKYVV	HRIGRTGR
Glyma.08G190100.1	PSAIQ	AQSGTGKT	APTRELA	GG	GTPGRV	DEAD	FSATM	VIFVNTR	ATHGDMDQNTRDIIMREFR	VLITTDLLARGIDVQQVSLVI	HRIGRSGR
Glyma.01G229400.3	PMPIQ	AKTGSGKT	APTRELV	GG	CTPGR	DEAD	FSATF	LIFVHSQ	SLHGAKDQTDRESTISDFK	LLVATSIAARGLDVKELELVI	HRVGRTGR
Glyma.02G281200.2	LFPIQ	ARTGTGKT	APTRELA	GG	GTPGRI	DEAD	FSATM	IVFTQTK	ALHGDISQAQREKTLAGFR	VLVATDVASRGLDIPNVDLVI	HRSGRTGR
Glyma.06G053200.1	PSAIQ	AQSGTGKT	APTRELA	GG	GTPGRV	DEAD	FSATM	VIFVNTR	ATHGDMDQNTRDIIMREFR	VLITTDLLARGIDVQQVSLVI	HRIGRSGR
Glyma.08G113000.1	PTPVQ	AQTGSGKT	SPTRELS	GG	ATPGRL	DEAD	FSATF	LVFVETK	TIHGDRSQQERELALRSFK	ILVATDVAARGLDIPHVAHVV	HRIGRTGR
Glyma.18G116700.2	LFPIQ	ARTGTGKT	APTRELA	GG	GTPGRI	DEAD	FSATM	IVFTQTK	ALHGDISQTQRERTLAGFR	VLVATDVASRGLDIPNVDLVI	HRSGRTGR
Glyma.17G004800.1	PSPIQ	AETGSGKT	APTRELA	GG	ATPGRL	DEAD	FSATM	IVFVNTK	TLHGGKSQEQREISLEGFR	VLVATDVAGRGIDIPDVAHVI	HRIGRTGR
Glyma.07G010500.1	PTPIQ	AETGSGKT	APTRELA	GG	ATPGRL	DEAD	WSATW	LIFMDTK	SIHGDKSQAERDWVLSEFK	IMTATDVAARGLDVKDVKYVI	HRIGRTGR
Glyma.09G105300.1	PTPVQ	AQTGSGKT	SPTRELS	GG	ATPGRL	DEAD	FSATF	LVFVETK	SIHGDRTQQERELALRSFK	ILVATDVAARGLDIPRVAHVV	HRIGRTGR
Glyma.19G006000.1	PTPIQ	AKTGSGKT	SPTRELA	GG	ATPGRL	DEAD	FTATW	IIFCSTK	AIHGDKSQAERDHVLSQFR	VLVATDVAARGLDIKDIRVVV	HRIGRTGR
Glyma.11G012200.4	PMPIQ	AKTGSGKT	APTRELV	GG	CTPGRM	DEAD	FSATF	LIFVHSQ	SLHGAKDQTDRESTISDFK	LLVATSIAARGLDVKELELVI	HRVGRTGR
Glyma.08G313100.1	PTPIQ	AITGSGKT	TPTRELA	GG	ATPGRM	DEAD	FSATM	IIFSGTK	ELHGNLTQAQRLEALEQFR	FLVATDVAARGLDIIGVQTVI	HRVGRTAR
Glyma.13G106200.1	PSAIQ	AQSGTGKT	APTRELA	GG	GTPGRV	DEAD	FSATM	VIFVNTR	ATHGDMDQNTRDIIMREFR	VLITTDLLARGIDVQQVSLVI	HRIGRSGR
Glyma.11G012200.3	PMPIQ	AKTGSGKT	APTRELV	GG	CTPGRM	DEAD	FSATF	LIFVHSQ	SLHGAKDQTDRESTISDFK	LLVATSIAARGLDVKELELVI	HRVGRTGR
Glyma.07G268900.1	PSPIQ	AETGSGKT	APTRELA	GG	ATPGRL	DEAD	FSATM	IVFVNTK	TLHGGKSQEQREISLEGFR	VLVATDVAGRGIDIPDVAHVI	HRIGRTGR
Glyma.07G010500.3	PTPIQ	AETGSGKT	APTRELA	GG	ATPGRL	DEAD	WSATW	LIFMDTK	SIHGDKSQAERDWVLSEFK	IMTATDVAARGLDVKDVKYVI	HRIGRTGRA
Glyma.01G229400.1	PMPIQ	AKTGSGKT	APTRELV	GG	CTPGRM	DEAD	FSATF	LIFVHSQ	SLHGAKDQTDRESTISDFK	LLVATSIAARGLDVKELELVI	HRVGRTGR
Glyma.07G007400.1	PSAIQ	AQSGTGKT	APTRELA	GG	GTPGRV	DEAD	FSATM	VIFVNTR	ATHGDMDQNTRDIIMREFR	VLITTDLLARGIDVQQVSLVI	HRIGRSGR
Glyma.05G005500.1	PTPIQ	AKTGSGKT	SPTRELA	GG	ATPGRL	DEAD	FTATW	IIFCSTK	AIHGDKSQAERDHVLNQFR	VLVATDVAARGLDIKDIRVVV	HRIGRTGR
Glyma.11G256200.1	PTPVQ	AQTGSGKT	SPTRELS	GG	ATPGRL	DEAD	FSATF	LVFVETK	TIHGDRTQQERELALRSFK	ILVATDVAARGLDIPHVAHVV	HRIGRTGR
Glyma.18G101600.2	PTPIQ	AITGSGKT	TPTRELA	GG	ATPGRM	DEAD	FSATM	IIFSGTK	ELHGNLTQAQRLEALEQFR	FLVATDVAARGLDIIGVQTVI	HRVGRTAR
Glyma.19G082800.1	PTPIQ	AFTGSGKT	CPSRELA	GG	ATPGRL	DEAD	FSATM	LIFCENK	AIHGGKDQEEREYAIAAFK	VLVATDVASKGLDFPDIQHVI	HRIGRTGR
Glyma.08G190100.2	PSAIQ	AQSGTGKT	APTRELA	GG	GTPGRV	DEAD	FSATM	VIFVNTR	ATHGDMDQNTRDIIMREFR	VLITTDLLARGIDVQQVSLVI	HRIGRSGR
Glyma.03G001200.1	PTPIQ	ARTGSGKT	SPTRDLA	GG	ATPGRL	DEAD	FSATL	LIFVSTK	VCYGDMDQDARKIHVSRFR	LLIVTDVAARGIDIPLLDNVI	HRVGRAAR
Glyma.15G171800.2	PSAIQ	AQSGTGKT	APTRELA	GG	GTPGRV	DEAD	FSATM	VIFVNTR	ATHGDMDQNTRDIIMREFR	VLITTDLLARGIDVQQVSLVI	HRIGRSGR
Glyma.02G281200.1	LFPIQ	ARTGTGKT	APTRELA	GG	GTPGRI	DEAD	FSATM	IVFTQTK	ALHGDISQAQREKTLAGFR	VLVATDVASRGLDIPNVDLVI	HRSGRTGR
Glyma.03G236700.3	PTPIQ	AFTGSGKT	CPSRELA	GG	ATPGRL	DEAD	FSATM	LIFCENK	AIHGGKDQEEREYAIAAFK	VLVATDVASKGLDFPDIQHVI	HRIGRTGR
Glyma.02G169600.1	PTPVQ	AQTGSGKT	SPTRELS	GG	ATPGRL	DEAD	FSATF	LVFVETK	SIHGDRTQQERELALRSFK	ILVATDVAARGLDIPRVAHVV	HRIGRTGR
Glyma.19G082800.3	PTPIQ	AFTGSGKT	CPSRELA	GG	ATPGRL	DEAD	FSATM	LIFCENK	AIHGGKDQEEREYAIAAFK	VLVATDVASKGLDFPDIQHVI	HRIGRTGR
Glyma.19G223600.1	LFPIQ	AKTGTGKT	APTRELA	GG	GTPGRI	DEAD	FSATM	IVFTQTK	ALHGDISQHQRERTLNGFR	VLVATDVAARGLDIPNVDLII	HRSGRTGR
Glyma.18G000800.1	PTPVQ	AQTGSGKT	SPTRELS	GG	ATPGRL	DEAD	FSATF	LVFVETK	TIHGDRTQQERELALRSFK	ILVATDVAARGLDIPHVAHVV	HRIGRTGR
Glyma.11G012200.2	PMPIQ	AKTGSGKT	APTRELV	GG	CTPGRM	DEAD	FSATF	LIFVHSQ	SLHGAKDQTDRESTISDFK	LLVATSIAARGLDVKELELVI	HRVGRTGR
Glyma.20G089600.1	LFPIQ	AKTGTGKT	APTRELA	GG	GTPGRI	DEAD	FSATM	IVFTQTK	ALHGDISQHQRERTLNGFR	VLVATDVAARGLDIPNVDLVI	HRSGRTGR
Glyma.15G171800.3	PSAIQ	AQSGTGKT	APTRELA	GG	GTPGRV	DEAD	FSATM	VIFVNTR	ATHGDMDQNTRDIIMREFR	VLITTDLLARGIDVQQVSLVI	HRIGRSGR
Glyma.17G115700.1	PTPVQ	AQTGSGKT	SPTRELS	GG	ATPGRL	DEAD	FSATF	LVFVETK	AIHGDKVQMERERALRSFK	ILVATDVASRGLDIPHVAHVI	HRIGRTGR
Glyma.20G152200.1	LFPIQ	ARTGQGKT	LPTRELA	GG	GTPGRV	DEAD	FSATL	IVFTETK	ALHGDIQQSTREVTLSGFR	TLVATNVAARGLDINDVQLII	HRSGRTGR
Glyma.07G072700.2	PSPIQ	AKNGTGKT	VPTRELA	GG	GTPGRI	DEAD	FSATF	IIFCNSV	YIHAKMLQDHRNRVFHDFR	NLVCTDLFTRGIDIQAVNVVI	HRVGRSGR
Glyma.18G116700.1	LFPIQ	ARTGTGKT	APTRELA	GG	GTPGRI	DEAD	FSATM	IVFTQTK	ALHGDISQTQRERTLAGFR	VLVATDVASRGLDIPNVDLVI	HRSGRTGR
Glyma.11G199100.2	PTSIQ	AETGSGKT	APTRELA	GG	ATPGRF	DEAD	FSATM	IVFVERK	SLHGGRSQSEREAALHDFR	ILVATDVASRGLDVTGVSHVI	HRIGRTGR
Glyma.03G013200.1	PSPIQ	AKNGTGKT	VPTRELA	GG	GTPGRI	DEAD	FSATF	IIFCNSV	YIHAKMLQDHRNRVFHDFR	NLVCTDLFTRGIDIQAVNVVI	HRVGRSGR
Glyma.03G014900.1	PLKIQ	AQTGSGKT	SPTRELA	GG	GTPGRV	DEAD	FSATM	MVFTRTC	PINGHMSQSKRLGALNKFK	ILLCTDVASRGLDIPTVDMVI	HRVGRTAR
Glyma.07G072900.1	PSPIQ	AKNGTGKT	VPTRELA	GG	GTPGRI	DEAD	FSATF	IIFCNSV	YIHAKMLQDHRNRVFHDFR	NLVCTDLFTRGIDIQAVNVVI	HRVGRSGR
Glyma.07G072700.1	PSPIQ	AKNGTGKT	VPTRELA	GG	GTPGRI	DEAD	FSATF	IIFCNSV	YIHAKMLQDHRNRVFHDFR	NLVCTDLFTRGIDIQAVNVVI	HRVGRSGR
Glyma.11G199100.1	PTSIQ	AETGSGKT	APTRELA	GG	ATPGRF	DEAD	FSATM	IVFVERK	SLHGGRSQSEREAALHDFR	ILVATDVASRGLDVTGVSHVI	HRIGRTGR
Glyma.03G014900.2	PLKIQ	AQTGSGKT	SPTRELA	GG	GTPGRV	DEAD	FSATM	MVFTRTC	PINGHMSQSKRLGALNKFK	ILLCTDVASRGLDIPTVDMVI	HRVGRTAR
Glyma.01G010400.1	PSPIQ	AATGSGKT	SPTRELA	GG	GTPGRI	DEAD	FSATW	LVFVLYK	SIHGDKAQHDRTKALSLFK	LMIATDVAARGLDIPDVEVVI	HRIGRTGR
Glyma.03G226600.1	LFPIQ	AKTGTGKT	APTRELA	GG	GTPGRI	DEAD	FSATM	IVFTQTK	ALHGDISQHQRERTLNGFR	VLVATDVAARGLDIPNVDLII	HRSGRTGR
Glyma.09G072400.1	PTLVQ	AATGTGKT	VPTRELC	GG	ATPGRL	DEAD	LSATL	VLFFSTC	RLHGNMQQEDRRTSFQAFK	LLLSTDVSARGLDFPKVRCII	HRVGRTAR
Glyma.18G051700.1	PTSIQ	AETGSGKT	APTRELA	GG	ATPGRF	DEAD	FSATM	IVFVERK	SLHGGRSQSEREAALHDFR	ILVATDVASRGLDVTGVSHVI	HRIGRTGR
Glyma.08G012400.1	MTRIQ	AKTGTGKS	CPTRELA	GG	ATPGRL	DEAD	FSATM	IVFCVTG	EIHSRKPQLYRTRISDEFR	ILVSSDVSSRGMNYPDVTLVI	HRLGRTGR
Glyma.07G056600.1	MTVVQ	AKTGTGKT	CPTRELA	GG	ATPGRL	DEAD	FSATV	LVFCTTA	EIHSRKPQSYRTRVSEEFR	ILVTSDVSARGVDYPDVTLVI	HRLGRTGR
Glyma.10G241900.1	LFPIQ	ARTGQGKT	LPTRELA	GG	GTPGRV	DEAD	FSATL	IVFTETK	ALHGDIQQSTREVTLSGFR	TLVATNVAARGLDINDVQLII	HRSGRTGR
Glyma.03G013000.1	PSPIQ	AKNGTGKT	VPTRELA	GG	GTPGRI	DEAD	FSATF	IIFCNSV	YIHAKMLQDHRNRVFHDFR	NLVCTDLFTRGIDIQAVNVVI	HRVGRSGR
Glyma.09G210700.1	PSPIQ	AATGSGKT	SPTRELA	GG	GTPGRI	DEAD	FSATW	LVFVLYK	SIHGDKAQHDRTKALSLFK	LMIATDVAARGLDIPDVEVVI	HRIGRTGR
Glyma.07G072900.2	PSPIQ	AKNGTGKT	VPTRELA	GG	GTPGRI	DEAD	FSATF	IIFCNSV	YIHAKMLQDHRNRVFHDFR	NLVCTDLFTRGIDIQAVNVVI	HRVGRSGR
Glyma.20G152200.2	LFPIQ	ARTGQGKT	LPTRELA	GG	GTPGRV	DEAD	FSATL	IVFTETK	ALHGDIQQSTREVTLSGFR	TLVATNVAARGLDINDVQLII	HRSGRTGR
Glyma.18G155900.2	PSKIQ	AHNGSGKT	CPTRELA	TG	GTPGTV	DEAD	FSATF	IIFVRSK	SIQGSLSNEERDKVVKEFK	VLISTDILARGFDQQQVNLVI	HRVGRAGR
Glyma.07G074800.1	PTPIQ	AETGSGKT	APTRELA	GG	GTPGRL	DEAD	FSATV	IVFCTSI	TLHAQMQQRARLKAMDRFR	ILVATDVAARGLDIPGVRTVV	HRSGRTAR
Glyma.19G027600.1	PSKIQ	AHNGSGKT	CPTRELA	GG	GTPGTI	DEAD	FSATF	IIFMATR	SIQGSLSNEERDKVVKEFK	VLISTDILARGFDQQQVNLVI	HRVGRAGR
Glyma.16G025700.1	MTVVQ	AKTGTGKT	CPTRELA	GG	ATPGRL	DEAD	FSATV	LVFCTTA	EIHSRKPQSYRTRVSEEFR	ILVTSDVSARGVDYPDVTLVI	HRLGRTGR
Glyma.18G155900.1	PSKIQ	AHNGSGKT	CPTRELA	TG	GTPGTV	DEAD	FSATF	IIFVRSK	SIQGSLSNEERDKVVKEFK	VLISTDILARGFDQQQVNLVI	HRVGRAGR
Glyma.18G155900.3	PSKIQ	AHNGSGKT	CPTRELA	TG	GTPGTV	DEAD	FSATF	IIFVRSKI	SIQGSLSNEERDKVVKEFK	VLISTDILARGFDQQQVNLVI	HRVGRAGR
Glyma.14G024300.1	MTDIQ	AKTGSGKT	SPTRELA	GG	CTPGRL	DEAD	FSATQ	LVFLSSC	CLHGRMKQERRMAIYSEFC	VLFSTDVAARGLDFNKAVDWV	HRVGRTAR
Glyma.09G261400.1	PSPIQ	AKNGTGKT	VPTRELA	GG	GTPGRI	DEAD	FSATF	IIFCNSV	YIHAKMLQDHRNRVFHDFC	NLVCTDLFTRGIDIQAVNVVI	HRVGRSGR
Glyma.19G027600.2	PSKIQ	AHNGSGKT	CPTRELA	GG	GTPGTI	DEAD	FSATF	IIFMATR	SIQGSLSNEERDKVVKEFK	VLISTDILARGFDQQQVNLVI	HRVGRAGR
Glyma.10G140900.1	LFPIQ	AKTGTGKT	APTRELA	GG	GTPGRI	DEAD	FSATM	IVFTQTK	ALHGDISQHQRERTLNGFR	VLVATDVAARGLDIPNVDLVI	HRSGRTGR
Glyma.18G155900.4	PSKIQ	AHNGSGKT	CPTRELA	TG	GTPGTV	DEAD	FSATF	IIFVRSK	SIQGSLSNEERDKVVKEFK	VLISTDILARGFDQQQVNLVI	HRVGRAGR
Glyma.04G145400.1	MTQIQ	ARTGAGKT	CPTRELA	GG	ATPGRL	DEAD	FSATQ	MVFFSSC	NIHGKQKQHARTTTFFNFC	ILLCTDVAARGLDIPDVDWIV	HRVGRTAR
Glyma.05G014800.1	MTQIQ	ARTGSGKT	CPTRELA	GG	GTPGRL	DEAD	FSATQ	MVFFSSC	SSIHGKQKQQTRTTTFFDFC	ILLCTDVAARGLDIPAVDWIV	HRVGRTAR
Glyma.05G014800.2	RMQIQ	ARTGSGKT	CPTRELA	GG	GTPGRL	DEAD	FSATQ	MVFFSSC	SIHGKQKQQTRTTTFFDFC	ILLCTDVAARGLDIPAVDWIV	HRVGRTAR
Glyma.06G209400.1	MTQIQ	ARTGAGKT	CPTRELA	GG	ATPGRL	DEAD	FSATQ	MVFFSSC	NIHGKQKQHARTTTFFNFC	ILLCTDVAARGLDIPDVDWIV	HRVGRTAR
Glyma.08G165600.1	PRPVQ	DETGSGKT	TPTRELA	GG	ATPGRI	DEAD	FSATT	IVFISTC	ALYSFKSQAQRLEALHQFK	ILLATDVASRGLDIPTVDLVI	HRVGRTAR
Glyma.15G261600.1	IRGVQ	DETGSGKT	TPTRELA	GG	ATPGRI	DEAD	FSATT	IVFISTC	ALYSFKSQAQRLEALHQFK	ILLATDVASRGLDIPTVDLVI	HRVGRTAR
Glyma.17G123300.1	MTQIQ	ARTGSGKT	CPTRELA	GG	GTPGRL	DEAD	FSATQ	MVFFSSC	SIHGKQKQQSRTTTFFDFC	ILLCTDVAARGLDIPAVDWIV	HRVGRTAR
Glyma.18G155900.5	PSKIQ	AHNGSGKT	CPTRELA	TG	GTPGTV	DEAD	FSATF	IIFVRSK	SIQGSLSNEERDKVVKEFK	VLISTDILARGFDQQQVNLVI	HRVGRAGR
Glyma.02G078100.1	PTEIQ	SHTGSGKT	CPTRELS	GG	GTPGRV	DEAD	VTATM	MVFCNTL	NYHGEVPAEQRVENLRKFK	TLVCTDLAARGLDLDVDHVVM	HRTGRTAR
Glyma.10G152900.1	PTPIQ	AKTGSGKT	VPTRELS	GP	STPACV	DEAD	MSATS	LIFTNTI	VLNPELPQNSRLHILEEFN	KLDSEFGVVRGIDFKNVYTVI	HRIGRTGR
Glyma.02G290500.1	MTDIQ	AKTGSGKT	PTRELA	GG	CTPGRL	DEAD	FSATQ	LVFLSSC	CLHGRMKQERRMAIYSEFC	VLFSTDVAARGLDFNKAVDWV	HRVGRTAR
Glyma.11G232900.1	CTPVQ	AATGSGKT	SPTRELS	GG	GTPGRL	DEAD	FSATQ	IYFMTCA	PLHGKMKQSAREKALASFT	ILLCTDVAARGLDIPGVDCIV	HRVGRTAR
Glyma.11G232900.2	CTPVQ	AATGSGKT	SPTRELS	GG	GTPGRL	DEAD	FSATQ	IYFMTCA	PLHGKMKQSAREKALASFT	ILLCTDVAARGLDIPGVDCIV	HRVGRTAR
Glyma.11G232900.4	CTPVQ	AATGSGKT	SPTRELS	GG	GTPGRL	DEAD	FSATQ	IYFMTCA	PLHGKMKQSAREKALASFT	ILLCTDVAARGLDIPGVDCIV	HRVGRTAR
Glyma.03G014700.1	PTPIQ	AETGSGKT	PTRELA	GG	GTPGRL	DEAD	FSATV	IVFCTSI	PFMGHGTQILEIAMDRFR	ILVATDVAARGLDIPGVRTVV	HRSGRTAR
Glyma.09G031100.1	PTPIQ	AKTGSGKT	APTRELA	GG	ATPGRL	DEAD	YTATW	IIFCSTK	AIHGDKSQGERDWVLGQFR	ILVATDVAARGLDIKDIRVVI	HRIGRTGR
Glyma.18G024200.1	CTPVQ	AATGSGKT	SPTRELS	GG	GTPGRL	DEAD	FSATQ	IYFMTCA	PLHGKMKQSAREKALASFT	ILLCTDVAARGLDIPGVDCIV	HRVGRTAR
Glyma.15G136300.1	PTPIQ	AKTGSGKT	APTRELA	GG	ATPGRL	DEAD	YTATW	IIFCSTK	AIHGDKSQGERDWVLSQFR	ILVATDVAARGLDIKDIRVVI	HRIGRTGR
Glyma.09G031100.2	PTPIQ	AKTGSGKT	APTRELA	GG	ATPGRL	DEAD	YTATW	IIFCSTK	AIHGDKSQGERDWVLGQFR	ILVATDVAARGLDIKDIRVVI	HRIGRTGR
Glyma.08G231300.1	PVFAQ	SPTGSGKT	VPTRDLA	PG	ATPGRL	DEAD	LSATL	IVFTRSV	EFSGLKHQRVRSKTVGEFR	VLVSSDAMTRGMDVEGVRNVI	HRAGRTAR
Glyma.08G231300.2	PVFAQ	SPTGSGKT	VPTRDLA	PG	ATPGRL	DEAD	LSATL	IVFTRSV	EFSGLKHQRVRSKTVGEFR	VLVSSDAMTRGMDVEGVRNVI	HRAGRTAR
Glyma.08G231300.5	PVFAQ	SPTGSGKT	VPTRDLA	PG	ATPGRL	DEAD	LSATL	IVFTRSV	EFSGLKHQRVRSKTVGEFR	VLVSSDAMTRGMDVEGVRNVI	HRAGRTAR
Glyma.14G115100.1	LFPVQ	SPTGSGKT	VPTRDLA	GP	ATPGRL	DEAD	LSATL	IVFTRSV	EFSGLKHQRVRSKTVGEFR	VLVSSDAMTRGMDVEGVRNVI	HRAGRTAR
AT1G20920.2	PMPIQ	AKTGSGKT	APTRELV	GG	CTPGRM	DEAD	FSATF	LVFVQSQ	SLHGGKDQTDRESTISDFK	IATSVAARGLDVKELELVVNFD	HRVGRTGR
AT1G31970.1	PSPIQ	AKTGSGKT	SPTRELA	GG	GTPGRL	DEAD	FSATW	LVFALYK	SIHGNKAQSERTRSLSLFK	VATDVAARGLDIPDVEVVINYT	HRVGRTGR
AT3G01540.1	PTPIQ	AKTGSGKT	SPTRELA	GG	ATPGRL	DEAD	YTATW	IIFCSTK	AIHGDKSQPERDNVLNQFR	VATDVAARGLDVKDIRAVVNYD	HRIGRTGR
AT1G77030.1	PTPIQ	ARTGSGKT	SPTRDLA	GG	ATPGRL	DEAD	FSATL	LIFVSTK	VCYGDMDQDARKIHVSRFR	IVTDIAARGIDIPLLDNVINWD	HRIGRTGR
AT1G71370.1	CTPVQ	AATGSGKT	SPTRELS	GG	GTPGRL	DEAD	FSATQ	VVFFMTC	STHGKMDQKGRDTALASFT	LCTDVAARGLDIPGIDYVVQYD	HRVGRAAR
AT3G22330.1	LFPIQ	ARTGTGKT	APTRELA	GG	GTPGRV	DEAD	FSATM	IVFTQTK	ALHGDISQSQRERTLAGFR	VATDVAARGLDVPNVDLIIHYE	HRVGRTAR
AT2G40700.1	PTLVQ	APTGTGKT	VPTRELC	GG	ATPGRL	DEAD	LSATL	VVFFSTR	RLHGSMEQEDRRSAFGTFK	LSTDVAARGLDFPKVRCIIQYD	HRTGRTGR
AT3G13920.1	PSAIQ	AQSGTGKT	APTRELA	GG	GTPGRV	DEAD	FSATM	VIFVNTR	ATHGDMDQNTRDIIMREFR	ITTDLLARGIDVQQVSLVINFD	HRVGRTAR
AT2G42520.1	PTPVQ	AQTGSGKT	SPTRELA	GG	ATPGRL	DEAD	FSATF	LVFVETK	SIHGDRTQQEREVALKAFK	VATDVAARGLDIPHVAHVVNFD	HRIGRSGR
AT1G20920.1	PMPIQ	AKTGSGKT	APTRELV	GG	CTPGRM	DEAD	FSATF	LVFVQSQ	SLHGGKDQTDRESTISDFK	IATSVAARGLDVKELELVVNFD	HRIGRTGR
AT2G33730.1	PSPIQ	AETGSGKT	APTRELA	GG	ATPGRL	DEAD	FSATM	IVFVNTK	TLHGGKSQEQREISLEGFR	VATDVVGRGIDIPDVAHVINYD	HRVGRTGR
AT3G01540.4	PTPIQ	AKTGSGKT	SPTRELA	GG	ATPGRL	DEAD	YTATW	IIFCSTK	AIHGDKSQPERDNVLNQFR	VATDVAARGLDVKDIRAVVNYD	HRIGRTGR
AT1G63250.1	TRVQ	AKTGTGKS	CPTRELA	GG	ATPGRL	DEAD	FSATI	IVFCSTG	EIHARKPQLHRTRVSDEFK	VTSDVSARGMNYPDVTLVIQVG	HRIGRTGR
AT2G07750.1	TRVQ	AKTGTGKS	CPTRELA	GG	ATPGRL	DEAD	FSATI	IVFCSTG	EIHARKPQLHRTCVSDEFK	VTSDVSARGMNYPDVTLVIQVG	HRLGRTGR
AT3G13920.2	PSAIQ	AQSGTGKT	APTRELA	GG	GTPGRV	DEAD	FSATM	VIFVNTR	ATHGDMDQNTRDIIMREFR	ITTDLLARGIDVQQVSLVINFD	HRLGRTGR
AT1G16280.1	PTPVQ	AQTGSGKT	TPTRELA	GG	TTPGRI	DEAD	FSATM	MIFVSTC	AMHSLNSQSMRLSALSKFK	LATDVASRGLDIPTVDLVINYD	HRIGRSGR
AT2G47330.1	PTAIQ	AKTGSGKT	APTRELA	GG	ATPGRL	DEAD	FSATM	LVFASKK	ALHGDKDQASRMETLQKFK	IATDVAARGLDIKSLKTVVNYD	HRVGRTAR
AT3G01540.2	PTPIQ	AKTGSGKT	SPTRELA	GG	ATPGRL	DEAD	YTATW	IIFCSTK	AIHGDKSQPERDNVLNQFR	VATDVAARGLDVKDIRAVVNYD	HRIGRTGR
AT3G06480.1	PTPIQ	AKTGSGKT	APTRELA	GG	ATPGRL	DEAD	YTATW	IIFCSTK	VIHGDKTQGERDWVLNQFR	IATDVAARGLDIKDIRVVINYD	HRIGRTGR
AT1G72730.1	PSAIQ	AQSGTGKT	APTRELA	GG	GTPGRV	DEAD	FSATM	VIFVNTR	ATHGDMDQNTRDIIMREFR	ITTDLLARGIDVQQVSLVINFD	HRIGRTGR
AT3G22310.1	LFPIQ	ARTGTGKT	APTRELA	GG	GTPGRI	DEAD	FSATM	IVFTQTK	ALHGDISQAQRERTLAGFR	VATDVAARGLDVPNVDLVIHYE	HRIGRSGR
AT1G54270.1	PSAIQ	AQSGTGKT	APTRELA	GG	GTPGRV	DEAD	FSATM	VIFVNTR	ATHGDMDQNTRDIIMREFR	ITTDLLARGIDVQQVSLVINFD	HRTGRTGR
AT2G45810.1	PSPIQ	AKNGTGKT	VPTRELA	GG	GTPGRI	DEAD	FSATF	IIFCNSV	YIHAKMVQDHRNRVFHDFR	VCTDLFTRGIDIQAVNVVINFD	HRIGRSGR
AT3G01540.3	PTPIQ	AKTGSGKT	SPTRELA	GG	ATPGRL	DEAD	YTATW	IIFCSTK	AIHGDKSQPERDNVLNQFR	VATDVAARGLDVKDIRAVVNYD	HRVGRSGR
AT3G18600.1	MTQIQ	ARTGSGKT	CPTRELA	GG	ATPGRL	DEAD	FSATQ	MVFFSTC	DIHGGMDQNRRTKTFFDFM	LCTDVAARGLDIPSVDWIIQYD	HRIGRTGR
AT3G13920.3	PSAIQ	AQSGTGKT	APTRELA	GG	GTPGRV	DEAD	FSATM	VIFVNTR	ATHGDMDQNTRDIIMREFR	ITTDLLARGIDVQQVSLVINFD	HRVGRTAR
AT1G54270.2	PSAIQ	AQSGTGKT	APTRELA	GG	GTPGRV	DEAD	FSATM	VIFVNTR	ATHGDMDQNTRDIIMREFR	ITTDLLARGIDVQQVSLVINFD	HRIGRSGR
AT1G55150.1	PTPIQ	AETGSGKT	APTRELA	GG	ATPGRL	DEAD	WSATW	LVFLDTK	SIHGDKSQAERDWVLSEFR	TATDVAARGLDVKDVKYVINYD	HRIGRSGR
AT3G13920.4	PSAIQ	AQSGTGKT	APTRELA	GG	GTPGRV	DEAD	FSATM	VIFVNTR	ATHGDMDQNTRDIIMREFR	ITTDLLARGIDVQQVSLVINFD	HRIGRTGR
AT5G14610.1	PSPIQ	AKTGSGKT	SPTRELA	GG	ATPGRL	DEAD	YTATW	IIFCSTK	AIHGDKSQAERDDVLNQFR	VATDVAARGLDVKDIRVVVNYD	HRIGRSGR
AT5G62190.1	LFPIQ	ARTGQGKT	LPTRELA	GG	GTPGRI	DEAD	FSATL	IIFAETK	ALHGEIPQSQREVTLAGFR	VATNVAARGLDINDVQLIIQCE	HRIGRTGR
AT3G61240.1	PSPIQ	AKNGTGKT	VPTRELA	GG	GTPGRI	DEAD	FSATF	IIFCNSV	YIHAKMVQDHRNRVFHEFR	VCTDLFTRGIDIQAVNVVINFD	HRSGRTGR
AT5G14610.2	PSPIQ	AKTGSGKT	SPTRELA	GG	ATPGRL	DEAD	YTATW	IIFCSTK	AIHGDKSQAERDDVLNQFR	VATDVAARGLDVKDIRVVVNYD	HRVGRSGR
AT5G63120.2	PTPIQ	AETGSGKT	APTRELA	GG	ATPGRL	DEAD	WSATW	LIFVETK	AIHGDKTQSERDRVLAEFK	TATDVAARGLDVKDIKCVVNYD	HRIGRTGR
AT4G33370.1	PTPIQ	AFTGSGKT	CPSRELA	GG	ATPGRL	DEAD	FSATM	LIFCENK	AIHGGKDQEDRDYAISLFK	VATDVASKGLDFPDIQHVINYD	HRIGRTGR
AT5G65900.1	MTQIQ	ARTGSGKT	CPTRELA	GG	ATPGRL	DEAD	FSATQ	MVFFSTC	EIRGGIDQNKRTPTFLQFI	LCTNVAARGLDFPHVDWIVQYD	HRIGRTGR
AT5G63630.1	MTVVQ	AKTGTGKT	CPTRELA	GG	ATPGRL	DEAD	FSATV	IVFCTTA	EIHSRKPQSYRTRVSNEFR	VTSDVSARGVDYPDVTLVLQVG	HRVGRTAR
AT3G58510.1	PTPVQ	AQTGSGKT	SPTRELA	GG	ATPGRL	DEAD	FSATF	LVFVETK	SIHGDRTQQEREVALRSFK	VATDVAARGLDIPHVAHVVNFD	HRLGRTGR
AT5G60990.1	PSKIQ	AQTGSGKT	SPTRELA	GG	ATPGRL	DEAD	FSATM	MIFTRTC	PISGQMTQSKRLGALNKFK	VCTDVASRGLDIPSVDVVINYD	HRIGRTGR
AT4G16630.1	PTPIQ	AITGSGKT	TPTRELA	GG	ATPGRM	DEAD	FSATM	IIFSGTK	ELHGNLTQAQRLDSLELFR	IATDVAARGLDIIGVQTVINYA	HRVGRTAR
AT3G58510.3	PTPVQ	AQTGSGKT	SPTRELA	GG	ATPGRL	DEAD	FSATF	LVFVETK	SIHGDRTQQEREVALRSFK	VATDVAARGLDIPHVAHVVNFD	HRVGRTAR
AT3G61240.2	PSPIQ	AKNGTGKT	VPTRELA	GG	GTPGRI	DEAD	FSATF	IIFCNSV	YIHAKMVQDHRNRVFHEFR	VCTDLFTRGIDIQAVNVVINFD	HRIGRTGR
AT3G58570.1	PTPVQ	AQTGSGKT	SPTRELA	GG	ATPGRL	DEAD	FSATF	LVFVETK	TIHGDRSQQEREVALRSFK	VATDVAARGLDIPHVAHVVNFD	HRVGRSGR
AT5G05450.1	CTPVQ	AATGSGKT	SPTRELS	GG	GTPGRL	DEAD	FSATQ	IVFFMTC	PIHGDMKQNARDKALASFT	LCTDVAARGLDIPGIDYVVQYD	HRIGRTGR
AT4G00660.1	PSPIQ	AKNGTGKT	VPTRELA	GG	GTPGRI	DEAD	FSATF	IIFCNSV	YIHAKMLQDHRNRVFHDFR	VCTDLFTRGIDIQAVNVVINFD	HRAGRTAR
AT4G00660.2	PSPIQ	AKNGTGKT	VPTRELA	GG	GTPGRI	DEAD	FSATF	IIFCNSV	YIHAKMLQDHRNRVFHDFR	VCTDLFTRGIDIQAVNVVINFD	HRVGRSGR
AT5G08610.1	MTVVQ	AKTGTGKT	CPTRELA	GG	ATPGRL	DEAD	FSATV	IIFCTTA	EIHSRKPQSYRTRVSDEFR	VTSDVSARGVDYPDVSLVVQMG	HRVGRSGR
AT5G08620.1	MTVVQ	AKTGTGKT	CPTRELA	GG	ATPGRL	DEAD	FSATV	IIFCTTA	EIHSRKPQSYRTRVSDEFR	VTSDVSARGVDYPDVSLVVQMG	HRLGRTGR
AT5G51280.1	PTPIQ	AFTGSGKT	CPSRELA	GG	ATPGRL	DEAD	FSATM	LIFCENK	AIHGGKDQEDREYAISSFK	VATDVASKGLDFPDIQHVINYD	HRLGRTGR
AT3G58510.2	PTPVQ	AQTGSGKT	SPTRELA	GG	ATPGRL	DEAD	FSATF	LVFVETK	SIHGDRTQQEREVALRSFK	VATDVAARGLDIPHVAHVVNFD	HRIGRTGR
AT3G53110.1	PSKIQ	AHNGSGKT	CPTRELA	RG	GTPGTL	DEAD	FSATF	IIFVKTK	SVHGNLTESDRDKIVKEFK	IATDVIARGFDQQRVNLVVNYN	HRIGRTGR
AT5G54910.1	TDVQ	ARTGSGKT	SPTRELA	GG	CAPGRL	DEAD	FSATQ	LVFLSTK	SLHGKMSQEKRMGVYSQFI	FCTDVLARGLDFDKAVDWVVQ	HRVGRAGR
AT3G16840.1	PTKIQ	AETGSGKT	TPTRELA	GG	ATPGRL	DEAD	FSATI	IVFCTSV	TLFSEMKQRARLKSIDRFR	IATDLVARGIDIKNVRTIIHYK	HRVGRTAR
AT5G26742.1	LFPIQ	AKTGTGKT	APTRELA	GG	GTPGRI	DEAD	FSATM	IVFTQTK	ALHGDISQHQRERTLNAFR	VATDVASRGLDIPNVDLVIHYE	HRCGRTAR
AT5G26742.2	LFPIQ	AKTGTGKT	APTRELA	GG	GTPGRI	DEAD	FSATM	IVFTQTK	ALHGDISQHQRERTLNAFR	VATDVASRGLDIPNVDLVIHYE	HRSGRTGR
AT4G09730.1	PTEIQ	SHTGSGKT	CPTRELS	GG	GTPGRI	DEAD	VTATM	MVFCNTL	NYHGEVPAEQRVENLKKFK	VCTDLAARGLDLDVDHVVMFD	HRSGRTGR
AT4G34910.1	PTLIQ	AKTGSGKT	VPSRELC	AG	STPACI	DEAD	MSATT	LIFINTI	ILNGELPQNSRLHILEQFN	DAEFGVVRGIDFKKVHTVINFD	HRTGRTAR
