# Supplementary material for: Genome-Wide Identification and Characterization of the Soybean DEAD-Box Gene Family and Expression Response to Rhizobia
Source: Int J Mol Sci. 2022 Jan 20;23(3):1120. doi: 10.3390/ijms23031120 (PMC8835661; doi:10.3390/ijms23031120)
Supplement: Supplementary file 1 [file ijms-23-01120-s001.zip › Table S2.xlsx]

## Sheet: 745698
Table S2. The Identification of the DEAD-box Genes in Glycine max
Number	Species	Gene ID	Protein Length (aa)	Molecular weight(KDa)	CDS	Location
1	Glycine max	Glyma.01G010400.1	537	59.607	1614	Chr01:1009200..1013846
2	Glycine max	Glyma.01G229400.1	1104	122.544	3315	Chr01:55717393..55722554
3	Glycine max	Glyma.01G229400.2	1104	122.544	3315	Chr01:55717393..55722554
4	Glycine max	Glyma.01G229400.3	1104	122.544	3315	Chr01:55717393..55722554
5	Glycine max	Glyma.02G078100.1	636	70.596	1911	Chr02:6740838..6748861
6	Glycine max	Glyma.02G169600.1	611	67.821	1836	Chr02:26174033..26188929
7	Glycine max	Glyma.02G169600.2	611	67.821	1836	Chr02:26174065..26188929
8	Glycine max	Glyma.02G281200.1	595	66.045	1788	Gm02:49443006..49447931
9	Glycine max	Glyma.02G281200.2	473	52.503	1422	Chr02:46365305..46369161
10	Glycine max	Glyma.02G290500.1	746	82.806	2241	Chr02:47007571..4701227
11	Glycine max	Glyma.03G001200.1	777	86.247	2334	Chr03:147739..153075
12	Glycine max	Glyma.03G013000.1	499	55.389	1500	Chr03:1324224..1330425
13	Glycine max	Glyma.03G013200.1	502	55.722	1509	Chr03:1337139..1343939
14	Glycine max	Glyma.03G014700.1	824	91.464	2475	Chr03:1478456..1486312
15	Glycine max	Glyma.03G014900.1	439	48.729	1320	Chr03:1494708..1502910
16	Glycine max	Glyma.03G014900.2	439	48.729	1320	Chr03:1494708..1502910
17	Glycine max	Glyma.03G220600.1	782	86.802	2349	Chr03:42363012..42367996
18	Glycine max	Glyma.03G226600.1	771	85.581	2316	Chr03:42877084..42882874
19	Glycine max	Glyma.03G236700.1	587	65.157	1764	Chr03:43665052..43668681
20	Glycine max	Glyma.03G236700.2	587	65.157	1764	Chr03:43663859..43668681
21	Glycine max	Glyma.03G236700.3	587	65.157	1764	Chr03:43666194..43668681
22	Glycine max	Glyma.04G052900.1	413	45.843	1242	Chr04:4282935..4286063
23	Glycine max	Glyma.04G145400.1	542	60.162	1629	Chr04:26681711..26687532
24	Glycine max	Glyma.05G005500.1	775	86.025	2328	Chr05:483320..488769
25	Glycine max	Glyma.05G005500.2	774	85.914	2325	Chr05:483320..488769
26	Glycine max	Glyma.05G014800.1	572	63.492	1719	Chr05:1359809..1365330
27	Glycine max	Glyma.05G014800.2	473	52.503	1422	Chr05:1359809..1365330
28	Glycine max	Glyma.05G041000.1	612	67.932	1839	Chr05:3693128..3698506
29	Glycine max	Glyma.05G041000.2	605	67.155	1818	Chr05:3693128..3698506
30	Glycine max	Glyma.05G155100.1	614	68.154	1845	Chr05:34804564..34812627
31	Glycine max	Glyma.06G053200.1	413	45.843	1242	Chr06:4026787..4030186
32	Glycine max	Glyma.06G209400.1	547	60.717	1644	Chr06:20622369..20629712
33	Glycine max	Glyma.07G007400.1	413	45.843	1242	Chr07:549904..553210
34	Glycine max	Glyma.07G010500.1	507	56.277	1524	Chr07:803172..810263
35	Glycine max	Glyma.07G010500.3	496	55.056	1491	Chr07:803172..810263
36	Glycine max	Glyma.07G056600.1	703	78.033	2112	Chr07:5017783..5024046
37	Glycine max	Glyma.07G072700.1	503	55.833	1512	Chr07:6612725..6619961
38	Glycine max	Glyma.07G072700.2	421	46.731	1266	Chr07:6614011..6619961
39	Glycine max	Glyma.07G072900.1	500	55.5	1503	Chr07:6636336..6643709
40	Glycine max	Glyma.07G072900.2	362	40.182	1089	Chr07:6637735..6643709
41	Glycine max	Glyma.07G074800.1	810	89.91	2433	Chr07:6806841..6815545
42	Glycine max	Glyma.07G268900.1	491	54.501	2106	Chr07:44201243..44203830
43	Glycine max	Glyma.08G012400.1	707	78.477	2124	Gm08:970122..974200
44	Glycine max	Glyma.08G113000.1	619	68.709	1860	Chr08:8672927..8679992
45	Glycine max	Glyma.08G165600.1	586	65.046	1761	Gm08:13132164..13137760
46	Glycine max	Glyma.08G190100.1	421	46.731	1266	Chr08:15272330..15275486
47	Glycine max	Glyma.08G190100.2	413	45.843	1242	Chr08:15272018..15275486
48	Glycine max	Glyma.08G193700.1	507	56.277	1524	Chr08:15605242..15614117
49	Glycine max	Glyma.08G193700.2	507	56.277	1524	Chr08:15607651..15614117
50	Glycine max	Glyma.08G231300.1	617	68.487	1854	Chr08:18969636..18977694
51	Glycine max	Glyma.08G231300.2	617	68.487	1854	Chr08:18969636..18977694
52	Glycine max	Glyma.08G231300.5	617	68.487	1854	Chr08:18969636..18977647
53	Glycine max	Glyma.08G303000.1	605	67.155	1818	Chr08:42114246..42121684
54	Glycine max	Glyma.08G303000.2	479	53.169	1440	Chr08:42114246..42121684
55	Glycine max	Glyma.08G313100.1	757	84.027	2274	Chr08:43277839..43286856
56	Glycine max	Glyma.09G031100.1	1165	129.315	3498	Chr09:2556358..2563473
57	Glycine max	Glyma.09G031100.2	1165	129.315	3498	Chr09:2556358..2563473
58	Glycine max	Glyma.09G065600.1	413	45.843	1242	Chr09:6395771..6399159
59	Glycine max	Glyma.09G072400.1	539	59.829	1620	Chr09:7516156..7522987
60	Glycine max	Glyma.09G105300.1	611	67.821	1836	Chr09:19537439..19554430
61	Glycine max	Glyma.09G210700.1	537	59.607	1614	Chr09:43466944..43471858
62	Glycine max	Glyma.09G261400.1	539	59.829	1620	Chr09:47938571..47950258
63	Glycine max	Glyma.10G140900.1	736	81.696	2211	Chr10:37421265..37427610
64	Glycine max	Glyma.10G152900.1	601	66.711	1806	Chr10:38753052..38760399
65	Glycine max	Glyma.10G241900.1	697	77.367	2094	Chr10:47038464..47043327
66	Glycine max	Glyma.11G012200.1	1007	111.777	3324	Chr11:860933..866110
67	Glycine max	Glyma.11G012200.2	1007	111.777	3324	Chr11:860929..866110
68	Glycine max	Glyma.11G012200.3	1007	111.777	3324	Chr11:860933..866110
69	Glycine max	Glyma.11G012200.4	1007	111.777	3324	Chr11:860933..866110
70	Glycine max	Glyma.11G199100.1	565	62.715	1698	Chr11:27706289..27717778
71	Glycine max	Glyma.11G199100.2	441	48.951	1326	Chr11:27706927..27717778
72	Glycine max	Glyma.11G232900.1	665	73.815	1998	Chr11:32824470..32829570
73	Glycine max	Glyma.11G232900.2	625	69.375	1878	Chr11:32824430..32829570
74	Glycine max	Glyma.11G232900.4	589	65.379	1770	Chr11:32825199..32829570
75	Glycine max	Glyma.11G256200.1	604	67.044	1815	Chr11:34599042..34607767
76	Glycine max	Glyma.13G106200.1	413	45.843	1242	Chr13:22052964..22055868
77	Glycine max	Glyma.13G168000.1	586	65.046	1761	Chr13:28248114..28251357
78	Glycine max	Glyma.13G347900.1	413	45.843	1242	Chr13:43806670..43809909
79	Glycine max	Glyma.14G024300.1	743	82.473	2232	Chr14:1740362..1745905
80	Glycine max	Glyma.14G033400.1	610	67.71	1833	Chr14:2422873..2427873
81	Glycine max	Glyma.14G115100.1	558	61.938	1677	Chr14:13676566..13685406
82	Glycine max	Glyma.15G026100.1	413	45.843	1242	Chr15:2108296..2111835
83	Glycine max	Glyma.15G136300.1	1201	133.311	3606	Chr15:11013168..11021140
84	Glycine max	Glyma.15G171800.1	413	45.843	1242	Chr15:15667788..15671786
85	Glycine max	Glyma.15G171800.2	413	45.843	1242	Chr15:15668021..15671786
86	Glycine max	Glyma.15G171800.3	413	45.843	1242	Chr15:15668449..15671786
87	Glycine max	Glyma.15G261600.1	591	65.601	1776	Chr15:49391698..49397734
88	Glycine max	Glyma.16G025700.1	806	89.466	2421	Chr16:2491022..2497152
89	Glycine max	Glyma.16G221700.1	777	86.247	2334	Chr16:37838384..37844619
90	Glycine max	Glyma.16G221700.2	776	86.136	2331	Chr16:37838352..37844619
91	Glycine max	Glyma.17G004800.1	706	78.366	2021	Chr17:468645..471614
92	Glycine max	Glyma.17G053200.1	413	45.843	1242	Chr17:4047569..4050448
93	Glycine max	Glyma.17G085300.1	602	66.822	1809	Chr17:6576613..6581955
94	Glycine max	Glyma.17G115700.1	610	67.71	1833	Chr17:9147302..9150438
95	Glycine max	Glyma.17G123300.1	575	63.825	1728	Chr17:9822955..9828946
96	Glycine max	Glyma.18G000800.1	591	65.601	1776	Chr18:106361..110715
97	Glycine max	Glyma.18G024200.1	589	65.379	1770	Chr18:1784471..1789898
98	Glycine max	Glyma.18G051700.1	571	63.381	1716	Chr18:4461392..4471147
99	Glycine max	Glyma.18G101600.1	759	84.249	2280	Chr18:10786333..10795596
100	Glycine max	Glyma.18G101600.2	758	84.138	2277	Chr18:10786333..10795596
101	Glycine max	Glyma.18G116700.1	643	71.373	1932	Chr18:14267645..14275592
102	Glycine max	Glyma.18G116700.2	612	67.932	1839	Chr18:14267645..14275592
103	Glycine max	Glyma.18G155900.1	488	54.168	1467	Chr18:33823156..33827676
104	Glycine max	Glyma.18G155900.2	488	54.168	1467	Chr18:33823156..33827676
105	Glycine max	Glyma.18G155900.3	488	54.168	1467	Chr18:33823156..33827676
106	Glycine max	Glyma.18G155900.4	386	42.846	1161	Chr18:33823156..33827161
107	Glycine max	Glyma.18G155900.5	488	54.168	1467	Chr18:33824039..33827676
108	Glycine max	Glyma.19G006000.1	776	86.136	2331	Chr19:554327..559536
109	Glycine max	Glyma.19G027600.1	495	54.945	1488	Chr19:3454319..3460116
110	Glycine max	Glyma.19G027600.2	495	54.945	1488	Chr19:3454319..3460116
111	Glycine max	Glyma.19G082800.1	588	65.268	1767	Chr19:30019127..30022324
112	Glycine max	Glyma.19G082800.2	588	65.268	1767	Chr19:30019284..30022309
113	Glycine max	Glyma.19G082800.3	588	65.268	1767	Chr19:30019517..30022309
114	Glycine max	Glyma.19G217400.1	768	85.248	2307	Chr19:47007424..47011755
115	Glycine max	Glyma.19G223600.1	771	85.581	2316	Chr19:47587939..47593545
116	Glycine max	Glyma.20G089600.1	736	81.696	2211	Chr20:33153293..33159193
117	Glycine max	Glyma.20G152200.1	693	76.923	2082	Chr20:39111681..39116545
118	Glycine max	Glyma.20G152200.2	578	64.158	1737	Chr20:39111681..39116545
