# Supplementary material for: Genome-Wide Identification and Characterization of the Soybean DEAD-Box Gene Family and Expression Response to Rhizobia
Source: Int J Mol Sci. 2022 Jan 20;23(3):1120. doi: 10.3390/ijms23031120 (PMC8835661; doi:10.3390/ijms23031120)
Supplement: Supplementary file 1 [file ijms-23-01120-s001.zip › Table S3.xlsx]

## Sheet: plantCARE_output_PlantCARE_2167
Table S3. Details of the cis-elements identified in DEAD-box gene family
Gene	start position	stop position	putative cis-elements
Glyma.01G010400	355	350	abscisic acid responsive
Glyma.01G010400	940	935	abscisic acid responsive
Glyma.01G010400	893	887	anaerobic induction
Glyma.01G010400	1540	1533	endosperm expression
Glyma.01G010400	1164	1159	MeJA-responsive
Glyma.01G010400	1120	1114	MYBHv1 binding site
Glyma.01G010400	1329	1334	abscisic acid responsive
Glyma.01G010400	1818	1824	anaerobic induction
Glyma.01G010400	769	775	auxin-responsive
Glyma.01G010400	732	739	gibberellin-responsive
Glyma.01G010400	1164	1169	MeJA-responsive
Glyma.01G229400	1473	1467	anaerobic induction
Glyma.01G229400	1659	1653	low-temperature responsive
Glyma.01G229400	1178	1169	salicylic acid responsive
Glyma.02G078100	326	320	anaerobic induction
Glyma.02G078100	325	315	AT-rich DNA binding protein (ATBP-1)
Glyma.02G078100	520	513	auxin-responsive
Glyma.02G078100	260	253	gibberellin-responsive
Glyma.02G078100	177	172	MeJA-responsive
Glyma.02G078100	1968	1974	anaerobic induction
Glyma.02G078100	206	213	auxin-responsive
Glyma.02G078100	5	14	defense and stress responsive
Glyma.02G078100	364	370	drought-inducibility
Glyma.02G078100	1700	1707	gibberellin-responsive
Glyma.02G078100	177	182	MeJA-responsive
Glyma.02G078100	1657	1667	salicylic acid responsive
Glyma.02G078100	1605	1614	wound-responsive
Glyma.02G169600	1701	1695	anaerobic induction
Glyma.02G169600	1846	1840	anaerobic induction
Glyma.02G169600	608	599	salicylic acid responsive
Glyma.02G169600	1088	1079	salicylic acid responsive
Glyma.02G169600	1050	1042	Nodule specificity
Glyma.02G169600	853	858	abscisic acid responsive
Glyma.02G169600	626	632	anaerobic induction
Glyma.02G281200	470	464	anaerobic induction
Glyma.02G281200	1048	1041	gibberellin-responsive
Glyma.02G281200	123	117	low-temperature responsive
Glyma.02G281200	725	720	MeJA-responsive
Glyma.02G281200	204	199	MeJA-responsive
Glyma.02G281200	1817	1812	MeJA-responsive
Glyma.02G281200	1644	1637	Nodule specificity
Glyma.02G281200	204	209	MeJA-responsive
Glyma.02G281200	1817	1822	MeJA-responsive
Glyma.02G281200	725	730	MeJA-responsive
Glyma.02G290500	1377	1368	abscisic acid responsive
Glyma.02G290500	1384	1378	auxin-responsive
Glyma.02G290500	1857	1851	auxin-responsive
Glyma.02G290500	686	679	gibberellin-responsive
Glyma.02G290500	1933	1939	anaerobic induction
Glyma.02G290500	1959	1966	gibberellin-responsive
Glyma.02G290500	1470	1476	low-temperature responsive
Glyma.02G290500	1154	1162	Nodule specificity
Glyma.03G001200	1650	1645	abscisic acid responsive
Glyma.03G001200	602	596	anaerobic induction
Glyma.03G001200	250	244	anaerobic induction
Glyma.03G001200	256	250	drought-inducibility
Glyma.03G001200	57	50	gibberellin-responsive
Glyma.03G001200	423	418	MeJA-responsive
Glyma.03G001200	245	239	meristem expression
Glyma.03G001200	594	585	salicylic acid responsive
Glyma.03G001200	934	925	salicylic acid responsive
Glyma.03G001200	315	306	wound-responsive
Glyma.03G001200	1483	1490	gibberellin-responsive
Glyma.03G001200	423	428	MeJA-responsive
Glyma.03G013000	702	695	gibberellin-responsive
Glyma.03G013000	1941	1935	low-temperature responsive
Glyma.03G013000	245	240	MeJA-responsive
Glyma.03G013000	340	329	salicylic acid responsive
Glyma.03G013000	256	262	anaerobic induction
Glyma.03G013000	1227	1233	anaerobic induction
Glyma.03G013000	169	175	drought-inducibility
Glyma.03G013000	1402	1411	elicitor-mediated activation (2copies)
Glyma.03G013000	245	250	MeJA-responsive
Glyma.03G013200	1217	1212	abscisic acid responsive
Glyma.03G013200	374	368	anaerobic induction
Glyma.03G013200	1118	1111	gibberellin-responsive
Glyma.03G013200	1944	1938	low-temperature responsive
Glyma.03G013200	744	739	MeJA-responsive
Glyma.03G013200	96	90	meristem expression
Glyma.03G013200	231	222	salicylic acid responsive
Glyma.03G013200	1691	1683	Nodule specificity
Glyma.03G013200	1014	1019	abscisic acid responsive
Glyma.03G013200	1706	1712	anaerobic induction
Glyma.03G013200	1863	1869	anaerobic induction
Glyma.03G013200	1139	1148	defense and stress responsive
Glyma.03G013200	1673	1682	defense and stress responsive
Glyma.03G013200	744	749	MeJA-responsive
Glyma.03G013200	1112	1118	MYBHv1 binding site
Glyma.03G013200	166	175	salicylic acid responsive
Glyma.03G014700	1063	1052	60K protein binding site
Glyma.03G014700	1026	1021	abscisic acid responsive
Glyma.03G014700	1614	1609	abscisic acid responsive
Glyma.03G014700	35	29	anaerobic induction
Glyma.03G014700	985	976	defense and stress responsive
Glyma.03G014700	630	619	endosperm expression
Glyma.03G014700	415	408	gibberellin-responsive
Glyma.03G014700	770	763	gibberellin-responsive
Glyma.03G014700	393	388	MeJA-responsive
Glyma.03G014700	1623	1614	zein metabolism regulation
Glyma.03G014700	443	449	abscisic acid responsive
Glyma.03G014700	444	449	abscisic acid responsive
Glyma.03G014700	1971	1977	anaerobic induction
Glyma.03G014700	393	398	MeJA-responsive
Glyma.03G014700	394	403.5	protein binding site
Glyma.03G014700	449	457	seed-specific regulation
Glyma.03G014900	943	938	abscisic acid responsive
Glyma.03G014900	961	955	anaerobic induction
Glyma.03G014900	1783	1777	anaerobic induction
Glyma.03G014900	1785	1776	defense and stress responsive
Glyma.03G014900	108	102	MYBHv1 binding site
Glyma.03G014900	420	411	salicylic acid responsive
Glyma.03G014900	654	659	abscisic acid responsive
Glyma.03G014900	1507	1513	anaerobic induction
Glyma.03G014900	1804	1810	anaerobic induction
Glyma.03G014900	1096	1102	drought-inducibility
Glyma.03G014900	272	281	zein metabolism regulation
Glyma.03G014900	1531	1539	zein metabolism regulation
Glyma.03G220600	899	893	auxin-responsive
Glyma.03G220600	850	845	MeJA-responsive
Glyma.03G220600	1770	1765	MeJA-responsive
Glyma.03G220600	770	761	zein metabolism regulation
Glyma.03G220600	543	549	auxin-responsive
Glyma.03G220600	650	657	gibberellin-responsive
Glyma.03G220600	1770	1775	MeJA-responsive
Glyma.03G220600	850	855	MeJA-responsive
Glyma.03G220600	139	146	Nodule specificity
Glyma.03G220600	1986	1993	Nodule specificity
Glyma.03G226600	567	561	anaerobic induction
Glyma.03G226600	417	412	MeJA-responsive
Glyma.03G226600	1734	1726	seed-specific regulation
Glyma.03G226600	330	335	abscisic acid responsive
Glyma.03G226600	1943	1948	abscisic acid responsive
Glyma.03G226600	324	330	anaerobic induction
Glyma.03G226600	475	484	defense and stress responsive
Glyma.03G226600	1228	1235	gibberellin-responsive
Glyma.03G226600	1552	1558	low-temperature responsive
Glyma.03G226600	417	422	MeJA-responsive
Glyma.03G226600	284	293	salicylic acid responsive
Glyma.03G226600	45	54	zein metabolism regulation
Glyma.03G236700	423	429	anaerobic induction
Glyma.03G236700	1649	1655	anaerobic induction
Glyma.03G236700	1194	1203	circadian control
Glyma.03G236700	850	859	elicitor-mediated activation (2copies)
Glyma.03G236700	312	319	gibberellin-responsive
Glyma.03G236700	1690	1699	salicylic acid responsive
Glyma.03G236700	1194	1203	Nodule specificity
Glyma.04G052900	1267	1258	circadian control
Glyma.04G052900	624	613.5	flavonoid biosynthetic genes regulation
Glyma.04G052900	913	908	MeJA-responsive
Glyma.04G052900	1482	1477	MeJA-responsive
Glyma.04G052900	503	496	Nodule specificity
Glyma.04G052900	1695	1687	Nodule specificity
Glyma.04G052900	1267	1258	Nodule specificity
Glyma.04G052900	527	532	abscisic acid responsive
Glyma.04G052900	1255	1260	abscisic acid responsive
Glyma.04G052900	1307	1313	low-temperature responsive
Glyma.04G052900	1482	1487	MeJA-responsive
Glyma.04G052900	913	918	MeJA-responsive
Glyma.04G052900	517	526	salicylic acid responsive
Glyma.04G145400	90	84	anaerobic induction
Glyma.04G145400	112	106	anaerobic induction
Glyma.04G145400	131	125	anaerobic induction
Glyma.04G145400	504	495	defense and stress responsive
Glyma.04G145400	1418	1411	Nodule specificity
Glyma.04G145400	1143	1148	abscisic acid responsive
Glyma.04G145400	3	9	anaerobic induction
Glyma.04G145400	162	168	anaerobic induction
Glyma.04G145400	187	193	anaerobic induction
Glyma.04G145400	201	207	anaerobic induction
Glyma.04G145400	213	219	anaerobic induction
Glyma.04G145400	239	245	anaerobic induction
Glyma.04G145400	592	598	anaerobic induction
Glyma.04G145400	1599	1605	anaerobic induction
Glyma.04G145400	677	684	Nodule specificity
Glyma.05G005500	448	443	abscisic acid responsive
Glyma.05G005500	1247	1241	anaerobic induction
Glyma.05G005500	1988	1982	anaerobic induction
Glyma.05G005500	60	54	auxin-responsive
Glyma.05G005500	1506	1500	low-temperature responsive
Glyma.05G005500	430	424	meristem expression
Glyma.05G005500	442	436	meristem expression
Glyma.05G005500	1704	1709	abscisic acid responsive
Glyma.05G005500	189	195	anaerobic induction
Glyma.05G005500	806	813	auxin-responsive
Glyma.05G005500	1228	1234	low-temperature responsive
Glyma.05G005500	985	991	meristem expression
Glyma.05G005500	1311	1317	meristem expression
Glyma.05G014800	386	381	abscisic acid responsive
Glyma.05G014800	1899	1893	abscisic acid responsive
Glyma.05G014800	1576	1570	anaerobic induction
Glyma.05G014800	121	115	low-temperature responsive
Glyma.05G014800	1066	1061	MeJA-responsive
Glyma.05G014800	1139	1130	zein metabolism regulation
Glyma.05G014800	1897	1906	abscisic acid responsive
Glyma.05G014800	1900	1905	abscisic acid responsive
Glyma.05G014800	606	616	AT-rich DNA binding protein (ATBP-1)
Glyma.05G014800	1066	1071	MeJA-responsive
Glyma.05G014800	532	541	salicylic acid responsive
Glyma.05G041000	1381	1376	abscisic acid responsive
Glyma.05G041000	1191	1185	anaerobic induction
Glyma.05G041000	225	216	circadian control
Glyma.05G041000	861	854	gibberellin-responsive
Glyma.05G041000	1876	1871	MeJA-responsive
Glyma.05G041000	1360	1350	part of a conserved DNA module array (CMA3)
Glyma.05G041000	251	242	salicylic acid responsive
Glyma.05G041000	182	175	Nodule specificity
Glyma.05G041000	970	963	Nodule specificity
Glyma.05G041000	225	216	Nodule specificity
Glyma.05G041000	616	628	60K protein binding site
Glyma.05G041000	1898	1903	abscisic acid responsive
Glyma.05G041000	1876	1881	MeJA-responsive
Glyma.05G041000	215	222	Nodule specificity
Glyma.05G041000	1666	1673	Nodule specificity
Glyma.05G155100	719	714	abscisic acid responsive
Glyma.05G155100	306	300	anaerobic induction
Glyma.05G155100	1517	1511	anaerobic induction
Glyma.05G155100	1285	1276	circadian control
Glyma.05G155100	439	431	Nodule specificity
Glyma.05G155100	1285	1276	Nodule specificity
Glyma.05G155100	1970	1976	drought-inducibility
Glyma.05G155100	1622	1629	gibberellin-responsive
Glyma.05G155100	1789	1795	MYBHv1 binding site
Glyma.06G053200	464	459	abscisic acid responsive
Glyma.06G053200	75	69	anaerobic induction
Glyma.06G053200	1687	1678	defense and stress responsive
Glyma.06G053200	1613	1608	MeJA-responsive
Glyma.06G053200	460	466	anaerobic induction
Glyma.06G053200	1613	1618	MeJA-responsive
Glyma.06G053200	417	423	meristem expression
Glyma.06G053200	1584	1595	salicylic acid responsive
Glyma.06G053200	948	957	zein metabolism regulation
Glyma.06G209400	482	476	anaerobic induction
Glyma.06G209400	1124	1117	auxin-responsive
Glyma.06G209400	914	905	circadian control
Glyma.06G209400	979	972	endosperm expression
Glyma.06G209400	760	755	MeJA-responsive
Glyma.06G209400	914	905	Nodule specificity
Glyma.06G209400	1879	1886	abscisic acid responsive
Glyma.06G209400	753	763.5	flavonoid biosynthetic genes regulation
Glyma.06G209400	1210	1217	gibberellin-responsive
Glyma.06G209400	760	765	MeJA-responsive
Glyma.06G209400	1517	1526	salicylic acid responsive
Glyma.07G007400	208	202	anaerobic induction
Glyma.07G007400	452	446	anaerobic induction
Glyma.07G007400	602	592	AT-rich DNA binding protein (ATBP-1)
Glyma.07G007400	444	435	circadian control
Glyma.07G007400	561	552	circadian control
Glyma.07G007400	444	435	Nodule specificity
Glyma.07G007400	561	552	Nodule specificity
Glyma.07G007400	1119	1124	abscisic acid responsive
Glyma.07G007400	1843	1849	anaerobic induction
Glyma.07G007400	557	566	circadian control
Glyma.07G007400	1675	1682	gibberellin-responsive
Glyma.07G007400	977	986	wound-responsive
Glyma.07G007400	557	566	Nodule specificity
Glyma.07G010500	1787	1781	abscisic acid responsive
Glyma.07G010500	392	383	circadian control
Glyma.07G010500	1872	1865	gibberellin-responsive
Glyma.07G010500	1717	1712	MeJA-responsive
Glyma.07G010500	392	383	Nodule specificity
Glyma.07G010500	1788	1793	abscisic acid responsive
Glyma.07G010500	1846	1851	abscisic acid responsive
Glyma.07G010500	1054	1060	anaerobic induction
Glyma.07G010500	826	832	drought-inducibility
Glyma.07G010500	268	277	elicitor-mediated activation (2copies)
Glyma.07G010500	1705	1712	gibberellin-responsive
Glyma.07G010500	952	959	gibberellin-responsive
Glyma.07G010500	472	478	low-temperature responsive
Glyma.07G010500	1717	1722	MeJA-responsive
Glyma.07G010500	445	451	meristem expression
Glyma.07G056600	1458	1450	differentiation of the palisade mesophyll cells
Glyma.07G056600	45	39	drought-inducibility
Glyma.07G056600	561	555	drought-inducibility
Glyma.07G056600	1984	1978	drought-inducibility
Glyma.07G056600	1990	1984	drought-inducibility
Glyma.07G056600	114	108	MYBHv1 binding site
Glyma.07G056600	1559	1550	zein metabolism regulation
Glyma.07G056600	525	531	anaerobic induction
Glyma.07G056600	1277	1283	anaerobic induction
Glyma.07G056600	1665	1671	anaerobic induction
Glyma.07G056600	38	44	MYBHv1 binding site
Glyma.07G056600	821	829	Nodule specificity
Glyma.07G072700	687	681	anaerobic induction
Glyma.07G072700	1139	1133	anaerobic induction
Glyma.07G072700	732	726	auxin-responsive
Glyma.07G072700	492	486	low-temperature responsive
Glyma.07G072700	301	296	MeJA-responsive
Glyma.07G072700	1421	1416	MeJA-responsive
Glyma.07G072700	1170	1161	salicylic acid responsive
Glyma.07G072700	1493	1484	salicylic acid responsive
Glyma.07G072700	1481	1488	abscisic acid responsive
Glyma.07G072700	1112	1118	anaerobic induction
Glyma.07G072700	1698	1704	anaerobic induction
Glyma.07G072700	1835	1841	anaerobic induction
Glyma.07G072700	1710	1720	AT-rich DNA binding protein (ATBP-1)
Glyma.07G072700	1001	1010	defense and stress responsive
Glyma.07G072700	1166	1172	low-temperature responsive
Glyma.07G072700	1832	1838	low-temperature responsive
Glyma.07G072700	301	306	MeJA-responsive
Glyma.07G072700	1421	1426	MeJA-responsive
Glyma.07G072700	1788	1795	Nodule specificity
Glyma.07G072900	263	258	abscisic acid responsive
Glyma.07G072900	58	52	drought-inducibility
Glyma.07G072900	70	61	salicylic acid responsive
Glyma.07G072900	894	900	anaerobic induction
Glyma.07G072900	1717	1723	anaerobic induction
Glyma.07G072900	1836	1842	anaerobic induction
Glyma.07G072900	1729	1739	AT-rich DNA binding protein (ATBP-1)
Glyma.07G072900	300	306	auxin-responsive
Glyma.07G072900	333	340	gibberellin-responsive
Glyma.07G072900	1833	1839	low-temperature responsive
Glyma.07G072900	1427	1435	Nodule specificity
Glyma.07G074800	1800	1791	defense and stress responsive
Glyma.07G074800	1025	1018	gibberellin-responsive
Glyma.07G074800	1831	1824	Nodule specificity
Glyma.07G074800	1057	1062	abscisic acid responsive
Glyma.07G074800	1125	1130	abscisic acid responsive
Glyma.07G074800	1885	1891	anaerobic induction
Glyma.07G074800	1354	1363	elicitor-mediated activation (2copies)
Glyma.07G074800	1336	1343	Nodule specificity
Glyma.07G105300	1152	1143	abscisic acid responsive
Glyma.07G105300	1154	1148	abscisic acid responsive
Glyma.07G105300	1173	1167	abscisic acid responsive
Glyma.07G105300	1252	1246	abscisic acid responsive
Glyma.07G105300	740	734	anaerobic induction
Glyma.07G105300	943	937	anaerobic induction
Glyma.07G105300	672	667	MeJA-responsive
Glyma.07G105300	214	205	zein metabolism regulation
Glyma.07G105300	1155	1160	abscisic acid responsive
Glyma.07G105300	1174	1179	abscisic acid responsive
Glyma.07G105300	1253	1258	abscisic acid responsive
Glyma.07G105300	1600	1606	anaerobic induction
Glyma.07G105300	735	742	gibberellin-responsive
Glyma.07G105300	672	677	MeJA-responsive
Glyma.07G105300	1469	1475	meristem expression
Glyma.07G268900	196	191	abscisic acid responsive
Glyma.07G268900	1448	1441	abscisic acid responsive
Glyma.07G268900	1904	1898	anaerobic induction
Glyma.07G268900	1447	1436	flavonoid biosynthetic genes regulation
Glyma.07G268900	56	50	low-temperature responsive
Glyma.07G268900	797	792	MeJA-responsive
Glyma.07G268900	396	386	part of a conserved DNA module array (CMA3)
Glyma.07G268900	493	499	anaerobic induction
Glyma.07G268900	892	899	auxin-responsive
Glyma.07G268900	618	627	defense and stress responsive
Glyma.07G268900	797	802	MeJA-responsive
Glyma.07G268900	905	913	zein metabolism regulation
Glyma.08G012400	403	397	anaerobic induction
Glyma.08G012400	1946	1940	anaerobic induction
Glyma.08G012400	1981	1975	anaerobic induction
Glyma.08G012400	1742	1732	defense and stress responsive
Glyma.08G012400	439	433	drought-inducibility
Glyma.08G012400	1909	1904	MeJA-responsive
Glyma.08G012400	912	918	anaerobic induction
Glyma.08G012400	1909	1914	MeJA-responsive
Glyma.08G012400	653	661	seed-specific regulation
Glyma.08G113000	988	979	defense and stress responsive
Glyma.08G113000	1553	1547	low-temperature responsive
Glyma.08G113000	446	441	MeJA-responsive
Glyma.08G113000	5	-4	zein metabolism regulation
Glyma.08G113000	1364	1370	anaerobic induction
Glyma.08G113000	1969	1975	drought-inducibility
Glyma.08G113000	446	451	MeJA-responsive
Glyma.08G113000	1790	1796	MYBHv1 binding site
Glyma.08G113000	1267	1276	salicylic acid responsive
Glyma.08G165600	1037	1026	60K protein binding site
Glyma.08G165600	1494	1489	abscisic acid responsive
Glyma.08G165600	84	78	anaerobic induction
Glyma.08G165600	215	205	AT-rich DNA binding protein (ATBP-1)
Glyma.08G165600	1955	1946	elicitor-mediated activation (2copies)
Glyma.08G165600	740	733	gibberellin-responsive
Glyma.08G165600	957	950	gibberellin-responsive
Glyma.08G165600	1496	1491	MeJA-responsive
Glyma.08G165600	628	620	Nodule specificity
Glyma.08G165600	1747	1758	60K protein binding site
Glyma.08G165600	1561	1567	anaerobic induction
Glyma.08G165600	1548	1554	anaerobic induction
Glyma.08G165600	708	715	auxin-responsive
Glyma.08G165600	1723	1732	defense and stress responsive
Glyma.08G165600	1496	1501	MeJA-responsive
Glyma.08G165600	376	385	zein metabolism regulation
Glyma.08G165600	1803	1811	Nodule specificity
Glyma.08G190100	1576	1571	abscisic acid responsive
Glyma.08G190100	234	225	circadian control
Glyma.08G190100	1433	1427	low-temperature responsive
Glyma.08G190100	339	334	MeJA-responsive
Glyma.08G190100	870	865	MeJA-responsive
Glyma.08G190100	234	225	Nodule specificity
Glyma.08G190100	9	15	anaerobic induction
Glyma.08G190100	22	29	gibberellin-responsive
Glyma.08G190100	1680	1687	gibberellin-responsive
Glyma.08G190100	339	344	MeJA-responsive
Glyma.08G190100	870	875	MeJA-responsive
Glyma.08G190100	765	771	meristem expression
Glyma.08G190100	986	995	salicylic acid responsive
Glyma.08G193700	35	30	MeJA-responsive
Glyma.08G193700	1988	1983	MeJA-responsive
Glyma.08G193700	187	192	abscisic acid responsive
Glyma.08G193700	1259	1266	auxin-responsive
Glyma.08G193700	1988	1993	MeJA-responsive
Glyma.08G193700	35	40	MeJA-responsive
Glyma.08G231300	300	295	abscisic acid responsive
Glyma.08G231300	885	879	low-temperature responsive
Glyma.08G231300	1158	1152	meristem expression
Glyma.08G231300	619	610	salicylic acid responsive
Glyma.08G231300	198	204	anaerobic induction
Glyma.08G231300	248	254	anaerobic induction
Glyma.08G231300	1269	1275	anaerobic induction
Glyma.08G231300	1298	1304	drought-inducibility
Glyma.08G231300	1923	1930	endosperm expression
Glyma.08G231300	662	669	gibberellin-responsive
Glyma.08G231300	1029	1036	gibberellin-responsive
Glyma.08G231300	366	373	Nodule specificity
Glyma.08G303000	1382	1377	MeJA-responsive
Glyma.08G303000	1948	1943	MeJA-responsive
Glyma.08G303000	1985	1980	MeJA-responsive
Glyma.08G303000	563	556	Nodule specificity
Glyma.08G303000	1171	1182	60K protein binding site
Glyma.08G303000	1382	1390	auxin-responsive
Glyma.08G303000	245	251	auxin-responsive
Glyma.08G303000	1934	1943	defense and stress responsive
Glyma.08G303000	805	813.5	differentiation of the palisade mesophyll cells
Glyma.08G303000	1965	1971	low-temperature responsive
Glyma.08G303000	1948	1953	MeJA-responsive
Glyma.08G303000	1985	1990	MeJA-responsive
Glyma.08G303000	1382	1387	MeJA-responsive
Glyma.08G303000	433	439	meristem expression
Glyma.08G313100	966	960	anaerobic induction
Glyma.08G313100	1857	1850	gibberellin-responsive
Glyma.08G313100	1515	1508	Nodule specificity
Glyma.08G313100	1706	1699	Nodule specificity
Glyma.08G313100	400	406	anaerobic induction
Glyma.08G313100	1075	1081	anaerobic induction
Glyma.08G313100	1095	1101	anaerobic induction
Glyma.08G313100	1214	1220	anaerobic induction
Glyma.08G313100	1447	1453	anaerobic induction
Glyma.08G313100	1936	1942	auxin-responsive
Glyma.08G313100	982	989	gibberellin-responsive
Glyma.08G313100	1114	1120	low-temperature responsive
Glyma.08G313100	1654	1663	salicylic acid responsive
Glyma.09G031100	521	511	AT-rich DNA binding protein (ATBP-1)
Glyma.09G031100	243	238	MeJA-responsive
Glyma.09G031100	1237	1226	protein binding site
Glyma.09G031100	756	748	Nodule specificity
Glyma.09G031100	1674	1680	anaerobic induction
Glyma.09G031100	7	16	defense and stress responsive
Glyma.09G031100	603	612	elicitor-mediated activation (2copies)
Glyma.09G031100	243	248	MeJA-responsive
Glyma.09G031100	983	992	salicylic acid responsive
Glyma.09G031100	970	977	Nodule specificity
Glyma.09G031100	1314	1321	Nodule specificity
Glyma.09G031100	720	728	Nodule specificity
Glyma.09G065600	1504	1498	anaerobic induction
Glyma.09G065600	1520	1514	anaerobic induction
Glyma.09G065600	1376	1370	auxin-responsive
Glyma.09G065600	488	479	defense and stress responsive
Glyma.09G065600	1850	1841	defense and stress responsive
Glyma.09G065600	816	810	MYBHv1 binding site
Glyma.09G065600	1587	1580	Nodule specificity
Glyma.09G065600	99	91	Nodule specificity
Glyma.09G065600	1469	1474	abscisic acid responsive
Glyma.09G065600	190	196	anaerobic induction
Glyma.09G065600	1953	1959	anaerobic induction
Glyma.09G065600	1041	1047	auxin-responsive
Glyma.09G065600	748	757	defense and stress responsive
Glyma.09G065600	1527	1536	zein metabolism regulation
Glyma.09G065600	1127	1134	Nodule specificity
Glyma.09G072400	560	554	anaerobic induction
Glyma.09G072400	565	559	anaerobic induction
Glyma.09G072400	1930	1924	anaerobic induction
Glyma.09G072400	405	396	defense and stress responsive
Glyma.09G072400	1330	1321	defense and stress responsive
Glyma.09G072400	1947	1938	defense and stress responsive
Glyma.09G072400	1366	1361	MeJA-responsive
Glyma.09G072400	424	419	MeJA-responsive
Glyma.09G072400	1393	1388	MeJA-responsive
Glyma.09G072400	468	473	abscisic acid responsive
Glyma.09G072400	1489	1498	abscisic acid responsive
Glyma.09G072400	701	707	anaerobic induction
Glyma.09G072400	323	332	defense and stress responsive
Glyma.09G072400	424	429	MeJA-responsive
Glyma.09G072400	1393	1398	MeJA-responsive
Glyma.09G072400	1366	1371	MeJA-responsive
Glyma.09G072400	1637	1646	salicylic acid responsive
Glyma.09G105300	734	729	abscisic acid responsive
Glyma.09G105300	1886	1877	abscisic acid responsive
Glyma.09G105300	1888	1883	abscisic acid responsive
Glyma.09G105300	130	124	drought-inducibility
Glyma.09G105300	733	724	zein metabolism regulation
Glyma.09G105300	1479	1484	abscisic acid responsive
Glyma.09G105300	188	194	meristem expression
Glyma.09G105300	1284	1290	MYBHv1 binding site
Glyma.09G105300	539	548.5	protein binding site
Glyma.09G210700	394	388	anaerobic induction
Glyma.09G210700	1937	1931	anaerobic induction
Glyma.09G210700	4	-3	endosperm expression
Glyma.09G210700	851	857	anaerobic induction
Glyma.09G210700	1192	1198	auxin-responsive
Glyma.09G210700	588	597	elicitor-mediated activation (2copies)
Glyma.09G210700	433	440	endosperm expression
Glyma.09G261400	14	9	abscisic acid responsive
Glyma.09G261400	259	254	abscisic acid responsive
Glyma.09G261400	16	11	MeJA-responsive
Glyma.09G261400	199	194	MeJA-responsive
Glyma.09G261400	97	103	anaerobic induction
Glyma.09G261400	556	562	anaerobic induction
Glyma.09G261400	1841	1847	anaerobic induction
Glyma.09G261400	560	566	drought-inducibility
Glyma.09G261400	1927	1933	drought-inducibility
Glyma.09G261400	655	662	gibberellin-responsive
Glyma.09G261400	1157	1164	gibberellin-responsive
Glyma.09G261400	1192	1199	gibberellin-responsive
Glyma.09G261400	16	21	MeJA-responsive
Glyma.09G261400	199	204	MeJA-responsive
Glyma.09G261400	490	496	MYBHv1 binding site
Glyma.09G261400	1656	1663	Nodule specificity
Glyma.10G140900	824	815	salicylic acid responsive
Glyma.10G140900	122	127	abscisic acid responsive
Glyma.10G140900	1086	1094	Nodule specificity
Glyma.10G152900	1796	1787	abscisic acid responsive
Glyma.10G152900	1798	1793	abscisic acid responsive
Glyma.10G152900	1335	1341	anaerobic induction
Glyma.10G152900	1430	1436	anaerobic induction
Glyma.10G152900	1929	1935	auxin-responsive
Glyma.10G152900	748	758.5	flavonoid biosynthetic genes regulation
Glyma.10G152900	1397	1403	meristem expression
Glyma.10G152900	1755	1761	MYBHv1 binding site
Glyma.10G152900	627	636	zein metabolism regulation
Glyma.10G152900	256	263	Nodule specificity
Glyma.10G241900	447	441	anaerobic induction
Glyma.10G241900	1375	1369	auxin-responsive
Glyma.10G241900	1694	1683.5	flavonoid biosynthetic genes regulation
Glyma.10G241900	1779	1773	MYBHv1 binding site
Glyma.10G241900	133	126	Nodule specificity
Glyma.10G241900	853	845	Nodule specificity
Glyma.10G241900	1676	1685	abscisic acid responsive
Glyma.10G241900	1679	1684	abscisic acid responsive
Glyma.10G241900	1015	1026	auxin-responsive
Glyma.10G241900	1592	1603	flavonoid biosynthetic genes regulation
Glyma.10G241900	1874	1880	low-temperature responsive
Glyma.10G241900	261	269	seed-specific regulation
Glyma.10G241900	128	135	Nodule specificity
Glyma.11G012200	1499	1493	anaerobic induction
Glyma.11G012200	1957	1947.5	protein binding site
Glyma.11G012200	1075	1082	Nodule specificity
Glyma.11G199100	88	79	abscisic acid responsive
Glyma.11G199100	1615	1609	abscisic acid responsive
Glyma.11G199100	147	141	anaerobic induction
Glyma.11G199100	497	491	anaerobic induction
Glyma.11G199100	1364	1355	circadian control
Glyma.11G199100	1400	1391	circadian control
Glyma.11G199100	1728	1719	defense and stress responsive
Glyma.11G199100	1604	1599	MeJA-responsive
Glyma.11G199100	443	437	meristem expression
Glyma.11G199100	572	566	meristem expression
Glyma.11G199100	1568	1562	meristem expression
Glyma.11G199100	1920	1911.5	zein metabolism regulation
Glyma.11G199100	1364	1355	Nodule specificity
Glyma.11G199100	1400	1391	Nodule specificity
Glyma.11G199100	78	83	abscisic acid responsive
Glyma.11G199100	90	96	abscisic acid responsive
Glyma.11G199100	91	96	abscisic acid responsive
Glyma.11G199100	103	109	abscisic acid responsive
Glyma.11G199100	104	109	abscisic acid responsive
Glyma.11G199100	114	123	abscisic acid responsive
Glyma.11G199100	116	122	abscisic acid responsive
Glyma.11G199100	117	122	abscisic acid responsive
Glyma.11G199100	127	136	abscisic acid responsive
Glyma.11G199100	129	135	abscisic acid responsive
Glyma.11G199100	130	135	abscisic acid responsive
Glyma.11G199100	796	805	abscisic acid responsive
Glyma.11G199100	798	804	abscisic acid responsive
Glyma.11G199100	799	804	abscisic acid responsive
Glyma.11G199100	809	818	abscisic acid responsive
Glyma.11G199100	1613	1622	abscisic acid responsive
Glyma.11G199100	1616	1621	abscisic acid responsive
Glyma.11G199100	1863	1868	abscisic acid responsive
Glyma.11G199100	1536	1542	anaerobic induction
Glyma.11G199100	1433	1439	auxin-responsive
Glyma.11G199100	1604	1609	MeJA-responsive
Glyma.11G199100	319	325	meristem expression
Glyma.11G199100	513	522	salicylic acid responsive
Glyma.11G199100	483	490	Nodule specificity
Glyma.11G232900	678	673	abscisic acid responsive
Glyma.11G232900	1424	1418	anaerobic induction
Glyma.11G232900	1463	1457	anaerobic induction
Glyma.11G232900	1374	1368	low-temperature responsive
Glyma.11G232900	1679	1674	MeJA-responsive
Glyma.11G232900	1398	1392	meristem expression
Glyma.11G232900	1714	1703	protein binding site
Glyma.11G232900	1154	1161	auxin-responsive
Glyma.11G232900	488	495	gibberellin-responsive
Glyma.11G232900	1679	1684	MeJA-responsive
Glyma.11G232900	464	473	salicylic acid responsive
Glyma.11G232900	346	354	Nodule specificity
Glyma.11G256200	686	680	anaerobic induction
Glyma.11G256200	1752	1743	circadian control
Glyma.11G256200	550	545	MeJA-responsive
Glyma.11G256200	1831	1826	MeJA-responsive
Glyma.11G256200	1752	1743	Nodule specificity
Glyma.11G256200	766	771	abscisic acid responsive
Glyma.11G256200	1160	1165	abscisic acid responsive
Glyma.11G256200	776	782	anaerobic induction
Glyma.11G256200	410	416	auxin-responsive
Glyma.11G256200	378	384	drought-inducibility
Glyma.11G256200	694	701	endosperm expression
Glyma.11G256200	1831	1836	MeJA-responsive
Glyma.11G256200	550	555	MeJA-responsive
Glyma.11G256200	1107	1113	MYBHv1 binding site
Glyma.13G106200	647	641	anaerobic induction
Glyma.13G106200	1640	1634	anaerobic induction
Glyma.13G106200	518	508	AT-rich DNA binding protein (ATBP-1)
Glyma.13G106200	392	387	MeJA-responsive
Glyma.13G106200	482	476	meristem expression
Glyma.13G106200	1118	1124	anaerobic induction
Glyma.13G106200	1925	1931	anaerobic induction
Glyma.13G106200	1438	1448	AT-rich DNA binding protein (ATBP-1)
Glyma.13G106200	508	514	drought-inducibility
Glyma.13G106200	994	1000	drought-inducibility
Glyma.13G106200	392	397	MeJA-responsive
Glyma.13G106200	321	327	meristem expression
Glyma.13G106200	1910	1921	phytochrome down-regulation expression
Glyma.13G106200	655	664.5	protein binding site
Glyma.13G106200	1383	1392	salicylic acid responsive
Glyma.13G168000	1822	1816	abscisic acid responsive
Glyma.13G168000	1840	1835	abscisic acid responsive
Glyma.13G168000	548	542	anaerobic induction
Glyma.13G168000	964	958	anaerobic induction
Glyma.13G168000	214	206	auxin-responsive
Glyma.13G168000	1918	1912	auxin-responsive
Glyma.13G168000	306	300	low-temperature responsive
Glyma.13G168000	217	212	MeJA-responsive
Glyma.13G168000	1842	1837	MeJA-responsive
Glyma.13G168000	1823	1828	abscisic acid responsive
Glyma.13G168000	952	962	AT-rich DNA binding protein (ATBP-1)
Glyma.13G168000	217	222	MeJA-responsive
Glyma.13G168000	1842	1847	MeJA-responsive
Glyma.13G168000	1930	1936	meristem expression
Glyma.13G168000	382	391	zein metabolism regulation
Glyma.13G168000	788	796	zein metabolism regulation
Glyma.13G168000	1640	1648	zein metabolism regulation
Glyma.13G168000	413	420	Nodule specificity
Glyma.13G347900	1894	1885	circadian control
Glyma.13G347900	60	54	low-temperature responsive
Glyma.13G347900	600	595	MeJA-responsive
Glyma.13G347900	1894	1885	Nodule specificity
Glyma.13G347900	1344	1350	anaerobic induction
Glyma.13G347900	131	138	gibberellin-responsive
Glyma.13G347900	600	605	MeJA-responsive
Glyma.13G347900	1019	1027	Nodule specificity
Glyma.14G024300	539	528	60K protein binding site
Glyma.14G024300	345	339	anaerobic induction
Glyma.14G024300	1436	1430	auxin-responsive
Glyma.14G024300	1855	1849	auxin-responsive
Glyma.14G024300	1155	1146	circadian control
Glyma.14G024300	1067	1057	part of a conserved DNA module array (CMA3)
Glyma.14G024300	442	433	zein metabolism regulation
Glyma.14G024300	1155	1146	Nodule specificity
Glyma.14G024300	195	200	abscisic acid responsive
Glyma.14G024300	1928	1934	anaerobic induction
Glyma.14G024300	800	806	low-temperature responsive
Glyma.14G024300	338	348	zein metabolism regulation
Glyma.14G024300	262	270	Nodule specificity
Glyma.14G033400	530	524	anaerobic induction
Glyma.14G033400	1869	1860	defense and stress responsive
Glyma.14G033400	1054	1049	MeJA-responsive
Glyma.14G033400	948	941	Nodule specificity
Glyma.14G033400	634	639	abscisic acid responsive
Glyma.14G033400	1056	1061	abscisic acid responsive
Glyma.14G033400	1264	1270	anaerobic induction
Glyma.14G033400	1522	1528	anaerobic induction
Glyma.14G033400	1231	1237	drought-inducibility
Glyma.14G033400	125	132	gibberellin-responsive
Glyma.14G033400	1054	1059	MeJA-responsive
Glyma.14G033400	1022	1033	protein binding site
Glyma.14G033400	654	663	salicylic acid responsive
Glyma.14G033400	1333	1341	Nodule specificity
Glyma.14G115100	1972	1965	abscisic acid responsive
Glyma.14G115100	767	761	anaerobic induction
Glyma.14G115100	1088	1078	AT-rich DNA binding protein (ATBP-1)
Glyma.14G115100	194	188	drought-inducibility
Glyma.14G115100	1	-4	MeJA-responsive
Glyma.14G115100	976	967	salicylic acid responsive
Glyma.14G115100	385	391	anaerobic induction
Glyma.14G115100	1411	1417	drought-inducibility
Glyma.14G115100	1919	1926	endosperm expression
Glyma.14G115100	292	299	gibberellin-responsive
Glyma.14G115100	1305	1312	gibberellin-responsive
Glyma.14G115100	1	6	MeJA-responsive
Glyma.14G115100	1067	1073	meristem expression
Glyma.14G115100	780	789	salicylic acid responsive
Glyma.14G115100	340	348	Nodule specificity
Glyma.15G026100	502	493	circadian control
Glyma.15G026100	479	469	part of a conserved DNA module array (CMA3)
Glyma.15G026100	868	859	zein metabolism regulation
Glyma.15G026100	380	373	Nodule specificity
Glyma.15G026100	502	493	Nodule specificity
Glyma.15G026100	534	545	60K protein binding site
Glyma.15G026100	1614	1621	gibberellin-responsive
Glyma.15G026100	932	940	Nodule specificity
Glyma.15G136300	608	602	anaerobic induction
Glyma.15G136300	1874	1869	MeJA-responsive
Glyma.15G136300	350	341	salicylic acid responsive
Glyma.15G136300	905	897	Nodule specificity
Glyma.15G136300	58	64	anaerobic induction
Glyma.15G136300	1579	1585	anaerobic induction
Glyma.15G136300	1874	1879	MeJA-responsive
Glyma.15G136300	185	192	Nodule specificity
Glyma.15G171800	1858	1852	abscisic acid responsive
Glyma.15G171800	1203	1197	anaerobic induction
Glyma.15G171800	1518	1512	anaerobic induction
Glyma.15G171800	446	437	defense and stress responsive
Glyma.15G171800	1842	1833	defense and stress responsive
Glyma.15G171800	786	780	MYBHv1 binding site
Glyma.15G171800	1859	1864	abscisic acid responsive
Glyma.15G171800	1048	1054	auxin-responsive
Glyma.15G171800	718	727	defense and stress responsive
Glyma.15G171800	257	264	gibberellin-responsive
Glyma.15G171800	867	873	low-temperature responsive
Glyma.15G261600	202	197	MeJA-responsive
Glyma.15G261600	477	472	MeJA-responsive
Glyma.15G261600	1435	1430	MeJA-responsive
Glyma.15G261600	849	855	anaerobic induction
Glyma.15G261600	328	337	defense and stress responsive
Glyma.15G261600	91	97	drought-inducibility
Glyma.15G261600	883	892	elicitor-mediated activation (2copies)
Glyma.15G261600	202	207	MeJA-responsive
Glyma.15G261600	477	482	MeJA-responsive
Glyma.15G261600	1435	1440	MeJA-responsive
Glyma.15G261600	330	337	Nodule specificity
Glyma.15G265600	1281	1289	Nodule specificity
Glyma.15G265600	1028	1037	Nodule specificity
Glyma.16G025700	1139	1133	abscisic acid responsive
Glyma.16G025700	528	522	auxin-responsive
Glyma.16G025700	1476	1467.5	differentiation of the palisade mesophyll cells
Glyma.16G025700	1990	1984	drought-inducibility
Glyma.16G025700	1286	1277	zein metabolism regulation
Glyma.16G025700	1140	1145	abscisic acid responsive
Glyma.16G025700	1686	1691	abscisic acid responsive
Glyma.16G025700	662	668	anaerobic induction
Glyma.16G025700	1207	1213	anaerobic induction
Glyma.16G025700	946	953	gibberellin-responsive
Glyma.16G025700	589	596	gibberellin-responsive
Glyma.16G025700	501	507	MYBHv1 binding site
Glyma.16G025700	1649	1658	zein metabolism regulation
Glyma.16G221700	1902	1892	AT-rich DNA binding protein (ATBP-1)
Glyma.16G221700	388	381	endosperm expression
Glyma.16G221700	1146	1139	endosperm expression
Glyma.16G221700	1733	1727	low-temperature responsive
Glyma.16G221700	175	170	MeJA-responsive
Glyma.16G221700	1975	1969	MYBHv1 binding site
Glyma.16G221700	847	837	salicylic acid responsive
Glyma.16G221700	924	915	salicylic acid responsive
Glyma.16G221700	504	511	gibberellin-responsive
Glyma.16G221700	1691	1697	low-temperature responsive
Glyma.16G221700	175	180	MeJA-responsive
Glyma.16G221700	233	242	salicylic acid responsive
Glyma.16G221700	1779	1787	Nodule specificity
Glyma.17G004800	180	175	abscisic acid responsive
Glyma.17G004800	1197	1192	abscisic acid responsive
Glyma.17G004800	1340	1334	anaerobic induction
Glyma.17G004800	1908	1902	anaerobic induction
Glyma.17G004800	1563	1554	circadian control
Glyma.17G004800	777	772	MeJA-responsive
Glyma.17G004800	1865	1859	meristem expression
Glyma.17G004800	1563	1554	Nodule specificity
Glyma.17G004800	1410	1416	anaerobic induction
Glyma.17G004800	868	875	auxin-responsive
Glyma.17G004800	132	138	drought-inducibility
Glyma.17G004800	777	782	MeJA-responsive
Glyma.17G004800	881	889	zein metabolism regulation
Glyma.17G053200	1235	1230	abscisic acid responsive
Glyma.17G053200	574	568	anaerobic induction
Glyma.17G053200	1584	1578	anaerobic induction
Glyma.17G053200	452	442	AT-rich DNA binding protein (ATBP-1)
Glyma.17G053200	1741	1734	gibberellin-responsive
Glyma.17G053200	1859	1868	defense and stress responsive
Glyma.17G053200	1777	1783	drought-inducibility
Glyma.17G053200	582	591.5	protein binding site
Glyma.17G053200	734	743	salicylic acid responsive
Glyma.17G085300	695	685	defense and stress responsive
Glyma.17G085300	1111	1100.5	flavonoid biosynthetic genes regulation
Glyma.17G085300	132	126	low-temperature responsive
Glyma.17G085300	1063	1056	Nodule specificity
Glyma.17G085300	1878	1883	abscisic acid responsive
Glyma.17G085300	1936	1941	abscisic acid responsive
Glyma.17G085300	1286	1292	anaerobic induction
Glyma.17G085300	1870	1876	anaerobic induction
Glyma.17G085300	1850	1856	drought-inducibility
Glyma.17G115700	32	27	abscisic acid responsive
Glyma.17G115700	1750	1741	abscisic acid responsive
Glyma.17G115700	1752	1746	abscisic acid responsive
Glyma.17G115700	1790	1784	abscisic acid responsive
Glyma.17G115700	1889	1883	auxin-responsive
Glyma.17G115700	614	608	drought-inducibility
Glyma.17G115700	1212	1206	drought-inducibility
Glyma.17G115700	445	438	endosperm expression
Glyma.17G115700	515	505	salicylic acid responsive
Glyma.17G115700	1753	1758	abscisic acid responsive
Glyma.17G115700	1791	1796	abscisic acid responsive
Glyma.17G115700	67	74	endosperm expression
Glyma.17G115700	963	970	endosperm expression
Glyma.17G123300	1268	1263	abscisic acid responsive
Glyma.17G123300	1901	1895	abscisic acid responsive
Glyma.17G123300	297	287	AT-rich DNA binding protein (ATBP-1)
Glyma.17G123300	372	366	drought-inducibility
Glyma.17G123300	1421	1415	drought-inducibility
Glyma.17G123300	1899	1908	abscisic acid responsive
Glyma.17G123300	1902	1907	abscisic acid responsive
Glyma.17G123300	514	520	anaerobic induction
Glyma.17G123300	607	613	anaerobic induction
Glyma.17G123300	642	648	anaerobic induction
Glyma.17G123300	718	726.5	differentiation of the palisade mesophyll cells
Glyma.18G000800	1755	1746	circadian control
Glyma.18G000800	223	216	gibberellin-responsive
Glyma.18G000800	1834	1829	MeJA-responsive
Glyma.18G000800	1755	1746	Nodule specificity
Glyma.18G000800	1072	1077	abscisic acid responsive
Glyma.18G000800	128	137	circadian control
Glyma.18G000800	1255	1264	defense and stress responsive
Glyma.18G000800	646	652	drought-inducibility
Glyma.18G000800	1000	1007	endosperm expression
Glyma.18G000800	1834	1839	MeJA-responsive
Glyma.18G000800	128	137	Nodule specificity
Glyma.18G024200	90	85	MeJA-responsive
Glyma.18G024200	502	497	MeJA-responsive
Glyma.18G024200	121	116	MeJA-responsive
Glyma.18G024200	173	164	salicylic acid responsive
Glyma.18G024200	1698	1690	Nodule specificity
Glyma.18G024200	121	126	MeJA-responsive
Glyma.18G024200	90	95	MeJA-responsive
Glyma.18G024200	502	507	MeJA-responsive
Glyma.18G051700	826	820	anaerobic induction
Glyma.18G051700	848	842	auxin-responsive
Glyma.18G051700	1902	1896	auxin-responsive
Glyma.18G051700	202	191.5	flavonoid biosynthetic genes regulation
Glyma.18G051700	297	290	gibberellin-responsive
Glyma.18G051700	829	823	low-temperature responsive
Glyma.18G051700	597	592	MeJA-responsive
Glyma.18G051700	1018	1013	MeJA-responsive
Glyma.18G051700	1045	1039	meristem expression
Glyma.18G051700	857	851	MYBHv1 binding site
Glyma.18G051700	694	685	salicylic acid responsive
Glyma.18G051700	132	137	abscisic acid responsive
Glyma.18G051700	1857	1862	abscisic acid responsive
Glyma.18G051700	1174	1180	anaerobic induction
Glyma.18G051700	1376	1386	AT-rich DNA binding protein (ATBP-1)
Glyma.18G051700	597	602	MeJA-responsive
Glyma.18G051700	1018	1023	MeJA-responsive
Glyma.18G051700	936	945	meristem expression
Glyma.18G051700	811	817	MYBHv1 binding site
Glyma.18G051700	901	907	MYBHv1 binding site
Glyma.18G101600	1929	1923	auxin-responsive
Glyma.18G101600	1877	1870	gibberellin-responsive
Glyma.18G101600	839	845	anaerobic induction
Glyma.18G101600	1853	1860	auxin-responsive
Glyma.18G101600	201	207	auxin-responsive
Glyma.18G101600	206	213	gibberellin-responsive
Glyma.18G101600	747	756	salicylic acid responsive
Glyma.18G116700	48	43	abscisic acid responsive
Glyma.18G116700	776	767	abscisic acid responsive
Glyma.18G116700	1001	995	anaerobic induction
Glyma.18G116700	500	491	defense and stress responsive
Glyma.18G116700	735	728	gibberellin-responsive
Glyma.18G116700	800	791	salicylic acid responsive
Glyma.18G116700	786	779	Nodule specificity
Glyma.18G116700	1934	1943	defense and stress responsive
Glyma.18G116700	3	10	gibberellin-responsive
Glyma.18G116700	142	148	low-temperature responsive
Glyma.18G155900	424	415	cell cycle regulation
Glyma.18G155900	426	417	cell cycle regulation
Glyma.18G155900	427	421	MYBHv1 binding site
Glyma.18G155900	1726	1732	anaerobic induction
Glyma.18G155900	1388	1394	anaerobic induction
Glyma.18G155900	13	23	AT-rich DNA binding protein (ATBP-1)
Glyma.18G155900	518	529	auxin-responsive
Glyma.18G155900	1165	1171	low-temperature responsive
Glyma.18G155900	270	279	zein metabolism regulation
Glyma.19G006000	617	611	anaerobic induction
Glyma.19G006000	740	734	anaerobic induction
Glyma.19G006000	1639	1633	anaerobic induction
Glyma.19G006000	1987	1981	anaerobic induction
Glyma.19G006000	636	630	auxin-responsive
Glyma.19G006000	244	239	MeJA-responsive
Glyma.19G006000	278	273	MeJA-responsive
Glyma.19G006000	190	184	meristem expression
Glyma.19G006000	387	377	salicylic acid responsive
Glyma.19G006000	339	331	Nodule specificity
Glyma.19G006000	809	820	60K protein binding site
Glyma.19G006000	1368	1373	abscisic acid responsive
Glyma.19G006000	1661	1666	abscisic acid responsive
Glyma.19G006000	1181	1187	low-temperature responsive
Glyma.19G006000	244	249	MeJA-responsive
Glyma.19G006000	278	283	MeJA-responsive
Glyma.19G006000	937	943	meristem expression
Glyma.19G027600	99	92	abscisic acid responsive
Glyma.19G027600	658	651	endosperm expression
Glyma.19G027600	1011	1000.5	flavonoid biosynthetic genes regulation
Glyma.19G027600	27	21	meristem expression
Glyma.19G027600	92	86	meristem expression
Glyma.19G027600	1590	1581	salicylic acid responsive
Glyma.19G027600	246	251	abscisic acid responsive
Glyma.19G027600	1941	1946	abscisic acid responsive
Glyma.19G027600	1371	1380	elicitor-mediated activation (2copies)
Glyma.19G027600	1490	1499	elicitor-mediated activation (2copies)
Glyma.19G027600	1632	1641	elicitor-mediated activation (2copies)
Glyma.19G027600	1761	1770	elicitor-mediated activation (2copies)
Glyma.19G027600	143	149	low-temperature responsive
Glyma.19G027600	1621	1629	zein metabolism regulation
Glyma.19G082800	137	127	abscisic acid responsive
Glyma.19G082800	1377	1371	abscisic acid responsive
Glyma.19G082800	230	235	abscisic acid responsive
Glyma.19G082800	1378	1383	abscisic acid responsive
Glyma.19G082800	551	557	anaerobic induction
Glyma.19G082800	1576	1582	anaerobic induction
Glyma.19G082800	495	501	auxin-responsive
Glyma.19G082800	1107	1117.5	flavonoid biosynthetic genes regulation
Glyma.19G082800	1468	1474	MYBHv1 binding site
Glyma.19G082800	539	548	zein metabolism regulation
Glyma.19G217400	940	935	abscisic acid responsive
Glyma.19G217400	1486	1481	abscisic acid responsive
Glyma.19G217400	728	722	anaerobic induction
Glyma.19G217400	866	860	anaerobic induction
Glyma.19G217400	655	649	auxin-responsive
Glyma.19G217400	167	161	drought-inducibility
Glyma.19G217400	804	797	gibberellin-responsive
Glyma.19G217400	732	726	low-temperature responsive
Glyma.19G217400	1769	1764	MeJA-responsive
Glyma.19G217400	432	426	MYBHv1 binding site
Glyma.19G217400	545	552	abscisic acid responsive
Glyma.19G217400	180	186	anaerobic induction
Glyma.19G217400	285	291	anaerobic induction
Glyma.19G217400	1788	1794	anaerobic induction
Glyma.19G217400	46	52	drought-inducibility
Glyma.19G217400	1198	1204	low-temperature responsive
Glyma.19G217400	1769	1774	MeJA-responsive
Glyma.19G217400	480	486	MYBHv1 binding site
Glyma.19G223600	1525	1519	abscisic acid responsive
Glyma.19G223600	1180	1175	MeJA-responsive
Glyma.19G223600	763	757	meristem expression
Glyma.19G223600	33	26	Nodule specificity
Glyma.19G223600	698	703	abscisic acid responsive
Glyma.19G223600	1370	1375	abscisic acid responsive
Glyma.19G223600	1526	1531	abscisic acid responsive
Glyma.19G223600	1963	1968	abscisic acid responsive
Glyma.19G223600	455	461	anaerobic induction
Glyma.19G223600	658	664	anaerobic induction
Glyma.19G223600	1557	1563	auxin-responsive
Glyma.19G223600	1629	1635	low-temperature responsive
Glyma.19G223600	1180	1185	MeJA-responsive
Glyma.19G223600	43	52	wound-responsive
Glyma.20G089600	687	681	anaerobic induction
Glyma.20G089600	698	692	anaerobic induction
Glyma.20G089600	509	503	auxin-responsive
Glyma.20G089600	1063	1057	drought-inducibility
Glyma.20G089600	1649	1643	drought-inducibility
Glyma.20G089600	133	126	gibberellin-responsive
Glyma.20G089600	1604	1599	MeJA-responsive
Glyma.20G089600	804	795	salicylic acid responsive
Glyma.20G089600	311	316	abscisic acid responsive
Glyma.20G089600	189	195	anaerobic induction
Glyma.20G089600	1845	1851	low-temperature responsive
Glyma.20G089600	1604	1609	MeJA-responsive
Glyma.20G089600	886	892	MYBHv1 binding site
Glyma.20G089600	1234	1243	salicylic acid responsive
Glyma.20G152200	659	654	abscisic acid responsive
Glyma.20G152200	324	318	anaerobic induction
Glyma.20G152200	907	901	anaerobic induction
Glyma.20G152200	1599	1593	auxin-responsive
Glyma.20G152200	1088	1079	elicitor-mediated activation (2copies)
Glyma.20G152200	191	197	anaerobic induction
Glyma.20G152200	1456	1463	gibberellin-responsive
