# Supplementary material for: Genome-Wide Identification and Characterization of the Soybean DEAD-Box Gene Family and Expression Response to Rhizobia
Source: Int J Mol Sci. 2022 Jan 20;23(3):1120. doi: 10.3390/ijms23031120 (PMC8835661; doi:10.3390/ijms23031120)
Supplement: Supplementary file 1 [file ijms-23-01120-s001.zip › Table S4.xlsx]

## Sheet: Sheet1
Table S4. FPKM values of 76 DEAD-box genes in different tissues of Glycine max
GeneID	Roothair_12HAImock	Root Hair 12HAI	Roothair_24HAImock	Root Hair 24 HAI	Root	Nodule
Glyma.01G010400	26.51	30.65	27.94	41.92	9.7	18.721
Glyma.01G229400	38.17	39.93	32.64	39.42	3.369	5.368
Glyma.02G078100	5.3	7.26	8.57	9.44	2.19	4.623
Glyma.02G169600	35.7	32.26	36.24	36.93	8.993	6.742
Glyma.02G281200	6.36	9.27	13.28	17.21	4.146	7.905
Glyma.02G290500	3.88	6.45	6.91	11.1	2.768	3.347
Glyma.03G001200	14.84	11.69	18.81	27.48	5.457	7.143
Glyma.03G013000	30.75	23.39	29.32	29.43	33.851	18.669
Glyma.03G013200	20.85	26.21	22.41	22.21	19.045	24.317
Glyma.03G014700	1.06	1.61	1.38	1.66	0.462	0.891
Glyma.03G014900	13.78	19.36	22.68	24.43	16.135	15.605
Glyma.03G220600	31.46	31.46	38.45	38.87	6.492	8.002
Glyma.03G226600	11.31	5.64	9.4	15.27	2.669	6.468
Glyma.03G236700	18.02	15.73	18.53	18.6	11.107	11.02
Glyma.04G052900	63.27	64.53	79.4	73.86	60.743	83.717
Glyma.04G145400	14.49	12.1	8.02	15.27	4.509	6.859
Glyma.05G005500	28.98	24.6	29.32	29.98	6.725	10.205
Glyma.05G014800	3.53	3.22	3.04	2.77	1.236	2.621
Glyma.05G041000	14.84	15.32	14.66	16.66	7.149	8.354
Glyma.05G155100	40.65	38.31	37.9	63.3	11.393	11.814
Glyma.06G053200	27.57	28.23	30.15	29.98	20.392	10.777
Glyma.06G209400	9.19	10.89	14.11	20.54	4.54	5.037
Glyma.07G007400	15.2	15.32	15.49	17.77	35.764	56.742
Glyma.07G010500	10.95	13.71	11.62	11.38	11.602	13.952
Glyma.07G056600	9.19	4.43	6.36	8.88	2.598	3.002
Glyma.07G072700	14.13	14.92	17.15	17.21	22.43	22.05
Glyma.07G072900	14.13	16.53	14.66	16.38	18.298	20.051
Glyma.07G074800	19.08	16.13	16.6	18.32	5.127	6.159
Glyma.07G268900	14.84	17.34	18.81	18.32	4.205	5.815
Glyma.08G012400	5.3	6.05	7.19	13.6	1.674	3.949
Glyma.08G113000	25.8	25.41	27.39	30.54	12.136	11.43
Glyma.08G165600	15.55	12.5	12.45	16.66	3.186	2.61
Glyma.08G190100	25.8	25.81	22.68	27.21	40.355	58.851
Glyma.08G193700	27.57	31.05	27.66	24.99	20.41	15.044
Glyma.08G303000	11.66	12.1	14.66	21.1	7.456	6.952
Glyma.08G313100	6.71	7.66	5.81	5.83	3.18	5.468
Glyma.09G031100	43.83	35.49	47.86	57.47	3.974	6.329
Glyma.09G065600	75.29	71.79	89.09	93.57	73.179	75.43
Glyma.09G072400	3.88	4.03	10.51	9.99	3.303	4.859
Glyma.09G210700	24.03	21.37	20.19	23.6	8.985	14.959
Glyma.09G261400	0.35	0.4	0	0	0.029	0.325
Glyma.10G140900	13.07	13.71	14.38	23.6	3.629	5.062
Glyma.10G152900	8.83	8.47	11.62	15.27	7.06	8.703
Glyma.10G241900	112.76	120.6	100.71	140.22	25.97	51.88
Glyma.11G012200	26.86	33.88	25.45	35.26	2.759	3.334
Glyma.11G199100	5.65	3.22	4.15	4.16	2.42	5.325
Glyma.11G232900	6.36	9.68	9.68	9.71	3.023	4.354
Glyma.11G256200	24.74	14.11	17.98	18.32	3.945	7.124
Glyma.13G106200	31.1	35.89	41.22	60.53	38.9	39.472
Glyma.13G168000	1.06	0.8	0.55	1.11	0.252	0.272
Glyma.13G347900	10.95	14.11	20.19	18.04	35.404	29.255
Glyma.14G024300	5.65	1.21	4.98	5.55	2.151	3.368
Glyma.14G033400	8.13	11.69	8.85	16.66	4.156	8.761
Glyma.15G026100	18.02	25.81	26.83	29.98	47.049	32.117
Glyma.15G136300	24.39	24.2	26.56	34.43	3.076	4.448
Glyma.15G171800	66.45	67.36	102.92	112.45	87.753	92.847
Glyma.15G261600	6.71	6.05	3.32	7.49	1.656	2.201
Glyma.16G025700	6.71	7.26	7.47	10.55	1.871	2.926
Glyma.16G221700	8.13	4.03	9.13	12.21	3.68	9.043
Glyma.17G004800	25.8	31.46	29.05	36.37	8.097	16.881
Glyma.17G053200	37.47	50.82	57.27	74.41	52.334	45.779
Glyma.17G085300	5.65	6.45	8.85	10.27	4.929	3.767
Glyma.17G115700	6.71	6.85	6.08	6.38	3.006	1.624
Glyma.17G123300	11.66	8.47	7.19	15.27	5.688	5.921
Glyma.18G000800	22.62	22.58	24.34	32.48	6.065	7.197
Glyma.18G024200	9.19	7.66	6.64	12.49	5.07	5.581
Glyma.18G101600	18.38	16.13	17.43	21.1	7.763	12.787
Glyma.18G116700	4.24	3.22	6.64	9.16	2.233	4.361
Glyma.18G155900	52.31	59.69	62.52	61.64	32.005	28.494
Glyma.19G006000	53.02	43.96	56.71	56.92	13.647	15.119
Glyma.19G027600	30.04	36.7	32.64	36.93	14.94	17.358
Glyma.19G082800	1.06	2.82	4.7	1.94	2.048	1.761
Glyma.19G217400	18.73	25	28.77	22.21	5.64	6.129
Glyma.19G223600	14.84	13.31	16.04	27.76	3.841	7.609
Glyma.20G089600	2.82	3.22	3.87	6.1	1.128	1.223
Glyma.20G152200	42.06	44.77	49.8	63.58	17.054	29.356
Glyma.08G231300	-	-	-	-	5.599	5.412
Glyma.09G105300	-	-	-	-	7.486	7.523
Glyma.18G051700	-	-	-	-	1.96	4.899
Glyma.14G115100	-	-	-	-	1.007	1.772

## Sheet: Sheet2
GeneID	Root standard	Root ammonia	Root nitrate
Glyma.01G010400	8.604	3.937	6.651
Glyma.01G229400	1.883	2.398	2.336
Glyma.02G078100	1.009	1.346	1.191
Glyma.02G169600	0.385	1.027	1.024
Glyma.02G281200	0.166	0.113	0.226
Glyma.02G290500	1.252	1.339	2.166
Glyma.03G001200	2.486	1.214	2.448
Glyma.03G013000	6.264	6.328	6.599
Glyma.03G013200	6.236	8.428	7.654
Glyma.03G014700	0.412	0.615	0.62
Glyma.03G014900	1.262	1.032	1.394
Glyma.03G220600	4.681	8.045	7.752
Glyma.03G226600	0.882	1.171	0.701
Glyma.03G236700	2.342	2.437	2.284
Glyma.04G052900	33.937	41.412	37.283
Glyma.04G145400	2.033	0.756	1.691
Glyma.05G005500	3.524	3.898	4.47
Glyma.05G014800	0.302	0.219	0.34
Glyma.05G041000	1.741	2.145	1.649
Glyma.05G155100	1.795	2.062	2.31
Glyma.06G053200	23.856	30.633	27.69
Glyma.06G209400	1.751	0.54	1.163
Glyma.07G007400	8.918	7.32	6.841
Glyma.07G010500	0.694	1.01	0.835
Glyma.07G056600	0.71	0.181	0.611
Glyma.07G072700	3.557	3.493	3.953
Glyma.07G072900	3.576	3.097	3.278
Glyma.07G074800	1.656	2.278	2.127
Glyma.07G268900	11.873	5.221	5.388
Glyma.08G012400	3.06	1.232	2.326
Glyma.08G113000	5.37	6.661	6.714
Glyma.08G165600	1.473	1.043	1.749
Glyma.08G190100	5.156	6.311	5.82
Glyma.08G193700	1.443	2.284	1.987
Glyma.08G303000	0.297	0.139	0.414
Glyma.08G313100	1.07	0.586	1.059
Glyma.09G031100	3.398	4.258	5.367
Glyma.09G065600	46.633	24.282	26.089
Glyma.09G072400	0.186	0.163	0.293
Glyma.09G210700	8.027	6.16	8.01
Glyma.09G261400	0.001	0	0.002
Glyma.10G140900	1.202	0.463	1.144
Glyma.10G152900	1.808	1.951	2.251
Glyma.10G241900	24.62	23.919	26.008
Glyma.11G012200	0.662	1.073	1.089
Glyma.11G199100	0.245	0.155	0.282
Glyma.11G232900	0.306	0.626	0.43
Glyma.11G256200	0.991	0.805	0.889
Glyma.13G106200	9.638	6.924	7.111
Glyma.13G168000	0.029	0.08	0.108
Glyma.13G347900	14.854	6.321	8.243
Glyma.14G024300	1.919	2.201	2.315
Glyma.14G033400	2.734	1.183	3.192
Glyma.15G026100	19.607	10.111	9.356
Glyma.15G136300	3.01	4.175	4.115
Glyma.15G171800	9.786	5.982	6.881
Glyma.15G261600	1.272	0.624	1.555
Glyma.16G025700	0.695	0.211	0.724
Glyma.16G221700	1.09	0.714	0.96
Glyma.17G004800	14.69	9.969	8.947
Glyma.17G053200	19.95	7.681	9.44
Glyma.17G085300	1.339	1.431	1.311
Glyma.17G115700	0.405	0.079	0.332
Glyma.17G123300	1.371	0.476	1.241
Glyma.18G000800	20.094	12.042	16.214
Glyma.18G024200	1.506	2.742	2.382
Glyma.18G101600	1.232	1.283	1.733
Glyma.18G116700	0.158	0.067	0.189
Glyma.18G155900	2.528	3.139	3.438
Glyma.19G006000	4.426	4.634	5.365
Glyma.19G027600	1.018	1.339	1.48
Glyma.19G082800	0.591	0.734	0.486
Glyma.19G217400	5.151	6.936	6.578
Glyma.19G223600	1.311	2.972	2.214
Glyma.20G089600	0.268	0.158	0.324
Glyma.20G152200	12.755	8.635	11.72
Glyma.18G051700	0.213	0.335	0.35
Glyma.14G115100	0.617	0.546	0.557
Glyma.09G105300	3.143	2.609	1.368
Glyma.08G231300	0.427	0.339	0.352
