# Supplementary material for: Genome-Wide Identification and Characterization of the Soybean DEAD-Box Gene Family and Expression Response to Rhizobia
Source: Int J Mol Sci. 2022 Jan 20;23(3):1120. doi: 10.3390/ijms23031120 (PMC8835661; doi:10.3390/ijms23031120)
Supplement: Supplementary file 1 [file ijms-23-01120-s001.zip › Table S5.xlsx]

## Sheet: Sheet1
Table S5. The primer sequences of 35 DEAD-box genes used for qRT-PCR
Name	Forward primer ( 5'-3')	Reverse primer ( 5'-3')
Glyma.01G010400	GACGAACACGACCCCCAAAACGG	CGCCTCTCCCGCATTGTTACCGG
Glyma.02G290500	GATGATATATCTGGGTCAGAAGG	ACGTCCTATGAGTGCATGGA
Glyma.03G013000	GTTTCTGCATTCTCTGTTTCTGG	CCTGAGGGAAAAAATCAGGTATC
Glyma.03G013200	GATACCTGATTCCCCCCCAGAGG	CTGGTTCAGGCTCGGGTTCTG
Glyma.03G014700	CGAGAAAACGTTAAACGCGACGG	TCGTCGTCGTCGTTTTGAGGAG
Glyma.03G226600	CCTCTGTTTTTCGTGGAGTC	CCAGGAAGGTTCAGAAAGATA
Glyma.04G052900	TTACAGCTTAGTAGAATGCCAGG	GTTATCAGAGCGCAATGATTG
Glyma.04G145400	AGCTGTGGTCGCTCGTTCTAGGG	GTTAGCATCGTTCTTGTCCTC
Glyma.05G155100	GCTATACCAATATCCCTAGCTGG	CTCCCTCGTTGGAGAAAGAAC
Glyma.06G053200	TTTTACAGCTTCATTTGCATGGG	GCGTCGGAGAGAGTGAGTATTGG
Glyma.07G007400	GCGAGCTCTTGGTGATTACCTGG	CTGATCCTTAAAACCACGTGA
Glyma.07G072700	ATAGAGCGAGGTACCCTCCTGGG	TGCTGCAACAAATGCCTCTG
Glyma.07G072900	ATTGGATGATCATTGTGTGAGGG	CCAGAAAAAACAACCTCCGACTG
Glyma.08G012400	ATTTTGGCCCCAAACACACCAGG	TCAACCTCTGGAGATGTCTTGGG
Glyma.08G190100	CCGTGGTATCGATGTGCAGCAAG	ACATTTGATGGCAGCTCCTC
Glyma.08G193700	TTACACTACTTTGGTGGGGCAGG	GTTTTGTCATCACGCCAAACAGG
Glyma.08G231300	AGCAGATCGATTGCTACGTGAGG	CCAAATATTCTGGGAGCCG
Glyma.09G065600	ATCGTATTGGACGTAGTGGAAGG	TATTGTCTGAATTGGTGTATTGG
Glyma.10G140900	CCGAAAGAATTACAGAATGTGCA	ACTACTATCATGATGCCGTA
Glyma.10G241900	TATAAATCCGAAAACCTCGTCGG	AGAGAGTGAAGGCATGGTGATGG
Glyma.13G106200	GAGAACTATCTCCACCGTATTGG	GGAGGACAAAATCTGATCAAAGG
Glyma.13G168000	GAGCTCAGCGTTACAGCAGTG	AGGAATCTATGTTGGAGTTTTGG
Glyma.13G347900	TCGTGGTATAGATGTACAGCAGG	CCTCTGATGACTTAACAAAG
Glyma.14G033400	GAACCTGTTCCACTCTCTCAAGG	CGCGGTGACATGAAGAGGAGCGG
Glyma.14G115100	AGAGAAGCTGCACTTGGCATC	CCCTTGGATTTTCCGGTACC
Glyma.15G026100	AGAGGAGTTGCCATCAAATGTGG	CAGGTGTCTCAGAACTCTAATGG
Glyma.15G171800	CCATCAGCTATTCAGCAGAGAGG	CCTAGTAGGTGCTAAAACCAAGG
Glyma.15G261600	GCTGAAAGAGAAGTTAAAGTGG	TCAAAACCCGATCCACTTGT
Glyma.17G053200	TAGTGGGAGGTTCGGAAGGA	CCAAAACGCAAACTAATTTCATC
Glyma.17G123300	TTCAGTGGCGACAATCCTTATGG	AGTTCAAGAATGCGCAGACA
Glyma.18G024200	GCATACATGGACGATGACTAGG	GAGAAGACGAAAGGAAAGAGG
Glyma.18G155900	AAGACGACTTGCTTCGTGCTTG	TCCAATGGCACAAGGCACTC
Glyma.19G223600	GCTTGCTGCCACTGTTTTTGG	CCATACAATCCCCCAACTCA
Glyma.20G089600	AAAGGCTTTACGTTCAGAGG	GGTGTTGAAGAAAACAGAGG
Glyma.20G152200	CCCGCCGCTTACAACAACGATGG	CCATTAGCCTCCGTGACCAAAGG
GmENOD40-1	TGGACAACACCCTCTAAACCA	GTGAGGGAGTGTGAGGAGTGA
GmENOD40-2	TCTCTCTTGAGTGGCAGAAGCA	TGGAGTCCATTGCCTTTTCG
GmNIN1a	CATCTTGAGCCTCTACCACC	GCTTTGACTCTAAAAGTGCCGG
